# Supplementary material for: Cell-intrinsic metabolic phenotypes identified in patients with glioblastoma, using mass spectrometry imaging of 13C-labelled glucose metabolism
Source: Nat Metab. 2025 May 19;7(5):928–39. doi: 10.1038/s42255-025-01293-y (PMC12116388; doi:10.1038/s42255-025-01293-y)
Supplement: Supplementary file 3 — Statistical source data. [file 42255_2025_1293_MOESM3_ESM.xlsx]

## Sheet: Fig 1d
Tissue Lac enrichment (%)				Tissue Glu enrichment (%)				Tissue Glc enrichment (%)
GB1	GB2	Metastasis		GB1	GB2	Metastasis		GBM1	GBM2	Metastasis
8.66007	33.3795	26.4453		0	8.2047	26.3738		29.0331	39.4451	20.557
7.65058	32.3853	18.7086		1.93987	7.84796	17.3605		26.7956	35.228	22.5097
16.0384	29.1593	21.3667		4.57702	10.4832	7.04055		22.3073	45.4633	18.4219
14.2971	27.6453	20.9445		2.55031	8.65275	3.18765		22.6418	38.9249	8.69652
7.45969	29.1699	24.5464		0.479618	11.3774	5.00063		23.2684	19.7454	19.6849
14.5327	32.319	25.1991		3.36135	8.06465	8.78608		25.0734	33.5183	28.7697
6.3981	31.3015	19.208		3.12506	12.6703	12.1315		18.6491	45.3917	33.2451
10.5369	31.7321	27.4601		3.29362	12.444	10.8168		20.7473	46.6581	23.8243
12.2243	39.1973	17.2076		5.36588	13.525	7.09489		18.22	38.6796	33.6486
9.48874	34.6208	17.5791		9.69249	13.5313	12.8611		19.8331	47.6463	23.0169
19.7299	24.5695	22.1089		6.80773	7.8837	14.1902		20.7178	39.3172	23.6042
20.759	25.8331	26.1866		7.50179	6.69679	18.4017		28.1098	41.5069	16.8554
23.5634		26.5581		6.26722		7.52473		26.4487		34.7524
19.0176		22.9568		6.69733		1.58599		27.6093		44.8654
21.8201		15.1526		7.96191		10.3345		24.22		32.8345
16.8505				7.51519				23.432
19.1638				3.20223				27.1884
10.5152				3.00933				23.5784
7.79246				3.07398				24.4631
8.59049				11.8584				23.5106
24.4052				8.80649				25.6879

## Sheet: Fig 1e
ATP/ADP				PCr/ATP
GB1	GB2	Metastasis		GB1	GB2	Metastasis
5.16097	11.0835	6.28322		0.353348	1.17446	0.196121
1.66597	5.13216	6.41986		1.19685	0.938797	6.89725
8.64469	7.19859	1.80248		1.1971	1.11757
17.1513	5.72171	2.13804		0.226707	0.929334	3.98439
2.05773	11.5006	3.19366		0.697818	0.391776	5.377
6.11391	5.68849	2.80876		0.518262	0.487465	4.2742
0.463666	6.92452	2.43675		6.26801	1.96088	7.73039
1.29551	7.05048	1.89917		1.24669	1.44177	0.61612
5.43761	4.96224	8.85312		0.792181	1.0618	6.82818
17.0272	1.41425	5.49814		2.75601	5.68785	4.19646
6.62431	7.84177	11.8448		0.204924	0.846683	2.48973
11.6202	4.05721	2.28959		0.271973	0.465399	0.970734
11.5214		2.13832		1.18198		3.03063
11.6394		2.1729		0.780763		2.29402
12.2859				1.05833
10.8162				0.938605
5.36396				0.696146
5.31479				0.534298
5.62247				0.465654
11.592				0.473132
14.8517				1.0982

## Sheet: Fig1h
[U-13C]lactate relative abundance					13C2 glutamate relative abundance
GB1	GB2	Metastasis	Normal		GB1	GB2	Metastasis	Normal
72.4971	673.989	438.733	223.483		0	7.50731	2.87362	17.6008
132.16	644.595	390.421	289.459		0.917784	2.74853	0.628268	7.07802
261.653	309.629	485.178	333.845		2.62826	4.97248	2.34045	8.06353
267.821	453.965	446.803			0.922492	7.44704	4.86866
89.6419	689.438	385.666			0.344279	14.2796	5.94455
272.805	801.199	511.628			7.77937	4.65421	1.26169
96.0501	331.55	539.494			9.13728	12.5616	0.827917
160.709	302.567	374.922			27.4709	5.59818	0.102936
211.824	465.504	476.563			6.84415	5.38238	2.44207
193.897	418.509				5.89203	7.44241
379.133	503.203				8.89566	10.1348
392.408	534.99				13.2601	4.29045
482.543					4.43076
318.232					10.7007
445.85					12.3059
212.506					27.2109
317.354					16.7074
170.89					2.66783
117.694					2.89974
123.182					2.11611
254.859					24.7505
258.649					13.6616
