# Supplementary material for: Cell-intrinsic metabolic phenotypes identified in patients with glioblastoma, using mass spectrometry imaging of 13C-labelled glucose metabolism
Source: Nat Metab. 2025 May 19;7(5):928–39. doi: 10.1038/s42255-025-01293-y (PMC12116388; doi:10.1038/s42255-025-01293-y)
Supplement: Supplementary file 4 — Statistical source data. [file 42255_2025_1293_MOESM4_ESM.xlsx]

## Sheet: Fig 2d
	ATP/ADP	PCr/ATP
Normal brain	6.41986	2.29402
	8.85312	0.970734
	5.49814	3.03063
	2.38696	5.71439
Region 1	3.81447	0.353348
	7.76184	0.697818
	6.36762	1.1971
	7.08139	2.75601
	15.6976	0.534298
	4.34292	0.226707
	5.16097	1.44177
	1.66597	0.465654
	8.64469	0.473132
	17.1513	1.19685
	2.05773	0.392991
	17.0272	0.158038
	5.36396	0.378162
	5.31479	0.7549
	5.62247	0.598186
	7.05048	1.17865
Region 2	6.14073	1.0982
	13.0822	1.24669
	11.3756	0.938605
	13.9985	0.320391
	1.29551	0.65239
	12.2859	0.466448
	11.592	0.811265
Region 3	10.5409	0.938797
	8.93515	0.465399
	9.78328	0.487465
	9.41124	1.18198
	10.2852	1.17446
	6.73649	1.19668
	6.28166	0.524021
	8.36826	0.516347
	11.0835	0.391688
	5.13216	1.54443
	5.68849	0.240868
	4.05721	1.16994

## Sheet: Fig 2e
	AsA:DHA	GSH/GSSG	[U-13C]lactate: [U-13C]pyruvate
Normal brain	2.68593	3.81414	357.99
	3.68131	2.21076	148.535
	4.10764	4.48443	237.945
	3.78507	2.32479	164.422
Region 1	3.81984	0.934031	176.639
	6.31478	0.724596	107.334
	3.86179	0.919202	303.863
	6.10895	0.950056	151.73
	4.52283	6.74026	352.762
	3.15887	0.885115	347.022
	1.76119	0.854418	169.026
	1.85554	0.902978	111.338
	2.05832	0.940021	285.037
	0.299863	0.850786	206.909
	3.12533	0.99615	68.4462
	4.03914	0.744182	230.153
	2.32049	0.812231	320.506
	5.72163	0.728932	114.112
	3.44543	4.47797	177.332
	1.70331	0.870454	174.571
	0.840395	1.09413	312.066
	0.531819		118.165
	0.220409		349.916
	1.84828		195.161
	2.18718		468.804
	0.847111		122.73
Region 2	1.58241	0.812718	145.118
	4.19934	1.17032	168.849
	8.3612	0.806479	98.4444
	4.95133	0.787067	229.341
	7.16273	0.779927	112.976
	5.77402	0.739368	315.985
	3.20683	0.853337	359.522
	1.96472		241.852
	4.75491		212.815
	0.706065		265.637
	1.19209		170.531
	2.30024		308.974
	2.22512		195.398
	2.98097		161.808
Region 3	1.57624	3.65753	161.643
	4.58408	1.95013	259.116
	2.61817	0.920296	235.773
	4.63793	0.955605	403.258
	2.38062	1.06995	359.49
	1.76381	5.3428	230.37
	0.943421	4.53962	285.726
	0.793801	0.840729	238.619
	0.927747	0.894256	258.683
	2.39733	0.810105	193.698
	0.932706	0.958373	291.931
	1.16223		188.491
	1.29752		264.228
	1.99069		191.638
	1.64852		271.847
	1.36494		139.41
	3.04649		200.125

## Sheet: Fig 2f
% Immunce cells				% Ki-67				% Vessel
Region 1	Region 2	Region 3		Region 1	Region 2	Region 3		Region 1	Region 2	Region 3
3.74404	1.48722	5.92326		11.2662	13.5945	13.572		0.143924	0.14601	1.21871
6.74632	3.37564	12.3473		5.54393	12.4439	3.26336		0.000408	0.234501	0.072493
0.552853	1.43945	10.1188		0.762355	2.16755	4.456		0.235398	0.054021	0.041455
4.52156	0.772269	3.54905		5.46771	4.12462	8.13333		0.14992	0.040932	0.029312
0.246548		5.65655		0.197239		7.11995		0.343231		0.050676
8.66337		2.78812		1.38805		10.4801		0.123659		4.21128
0.065746		0.479139		1.73267		3.62777		0.096007		1.29875
3.10806		0.312393		0.276134		5.94523		0.175104		1.57358
12.0746				4.11999				0.336907
2.21811				0.282446				0.032287
9.8824				9.71452				1.5108
10.1094				14.5451				2.32115
13.4879				15.0282				0.982255
1.84091				10.6243				0.210425
4.03096				1				1.69006
1.65827				0.20961

## Sheet: Fig 2j
Condition	Percentage	Population
GlycoSignal	4.55741	Immune
GlycoSignal	4.31035	Immune
GlycoSignal	6.41806	Immune
GlycoSignal	3.10066	Immune
GlycoSignal	11.0215	Immune
GlycoSignal	5.24332	Immune
GlycoSignal	9.06368	Immune
GlycoSignal	17.097	Immune
GlycoSignal	8.79866	Immune
GlycoSignal	9.37925	Immune
GlycoSignal	7.5121	Immune
GlycoSignal	4.34698	Immune
GlycoSignal	5.22107	Immune
GlycoSignal	18.8171	Immune
GlycoSignal	1.83782	Immune
GlycoSignal	4.45635	Immune
GlycoSignal	5.38844	Immune
GlycoSignal	3.9343	Immune
GlycoSignal	15.4433	Immune
GlycoSignal	9.22677	Immune
GlycoSignal	7.19349	Immune
GlycoSignal	7.93816	Immune
GlycoSignal	3.93773	Immune
GlycoSignal	5.59539	Immune
GlycoSignal	3.77414	Immune
GlycoSignal	10.2415	Immune
GlycoSignal	5.49973	Immune
GlycoSignal	12.6305	Immune
GlycoSignal	5.32263	Immune
GlycoSignal	5.42212	Immune
GlycoSignal	1.53273	Immune
GlycoSignal	7.39747	Immune
GlycoSignal	3.23742	Immune
GlycoSignal	5.26124	Immune
GlycoSignal	3.53288	Immune
GlycoSignal	3.74792	Immune
GlycoSignal	5.18135	Immune
GlycoSignal	15.5636	Immune
GlycoSignal	4.32608	Immune
GlycoSignal	9.90194	Immune
GlycoSignal	6.26699	Immune
GlycoSignal	3.61681	Immune
GlycoSignal	5.84041	Immune
GlycoSignal	6.41359	Immune
GlycoSignal	3.56007	Immune
GlycoSignal	6.84735	Immune
GlycoSignal	13.7142	Immune
GlycoSignal	2.82484	Immune
GlycoSignal	19.835	Immune
GlycoSignal	10.3797	Immune
GlycoSignal	5.59617	Immune
GlycoSignal	15.9982	Immune
GlycoSignal	7.1874	Immune
GlycoSignal	6.7483	Immune
GlycoSignal	3.37538	Immune
GlycoSignal	6.48836	Immune
GlycoSignal	5.24499	Immune
GlycoSignal	3.32807	Immune
GlycoSignal	2.19301	Immune
GlycoSignal	3.13315	Immune
GlycoSignal	3.29306	Immune
GlycoSignal	7.21352	Immune
GlycoSignal	6.94904	Immune
GlycoSignal	6.67751	Immune
GlycoSignal	12.7683	Immune
GlycoSignal	2.17597	Immune
GlycoSignal	4.6366	Immune
GlycoSignal	5.58256	Immune
GlycoSignal	5.8867	Immune
GlycoSignal	7.09262	Immune
GlycoSignal	7.5226	Immune
GlycoSignal	8.08801	Immune
GlycoSignal	3.28696	Immune
GlycoSignal	7.32001	Immune
GlycoSignal	6.66438	Immune
GlycoSignal	4.95093	Immune
GlycoSignal	9.79126	Immune
GlycoSignal	8.76027	Immune
GlycoSignal	8.53336	Immune
GlycoSignal	2.59336	Immune
GlycoSignal	31.8644	Immune
GlycoSignal	3.96164	Immune
GlycoSignal	7.93627	Immune
GlycoSignal	6.73935	Immune
GlycoSignal	2.92876	Immune
GlycoSignal	11.7156	Immune
GlycoSignal	3.39634	Immune
GlycoSignal	9.39497	Immune
GlycoSignal	15.7445	Immune
GlycoSignal	6.84373	Immune
GlycoSignal	7.33019	Immune
GlycoSignal	20.3011	Immune
GlycoSignal	3.68482	Immune
GlycoSignal	24.9125	Immune
GlycoSignal	3.58358	Immune
GlycoSignal	5.8076	Immune
GlycoSignal	12.5861	Immune
GlycoSignal	9.03325	Immune
GlycoSignal	8.92465	Immune
GlycoSignal	3.60846	Immune
GlycoSignal	5.72706	Immune
GlycoSignal	7.33247	Immune
GlycoSignal	12.6374	Immune
GlycoSignal	13.2946	Immune
GlycoSignal	17.473	Immune
GlycoSignal	4.72886	Immune
GlycoSignal	13.1669	Immune
GlycoSignal	8.01698	Immune
GlycoSignal	5.92926	Immune
GlycoSignal	19.9444	Immune
GlycoSignal	5.94849	Immune
GlycoSignal	6.96953	Immune
GlycoSignal	22.3862	Immune
GlycoSignal	5.15952	Immune
GlycoSignal	6.40119	Immune
GlycoSignal	5.76738	Immune
GlycoSignal	9.63984	Immune
GlycoSignal	30.5961	Immune
GlycoSignal	15.549	Immune
GlycoSignal	13.568	Immune
GlycoSignal	14.8823	Immune
GlycoSignal	15.4504	Immune
GlycoSignal	19.6883	Immune
GlycoSignal	4.41401	Immune
GlycoSignal	7.97865	Immune
GlycoSignal	5.98195	Immune
GlycoSignal	14.9389	Immune
GlycoSignal	13.5616	Immune
GlycoSignal	3.96481	Immune
GlycoSignal	7.0649	Immune
GlycoSignal	13.3946	Immune
GlycoSignal	4.90047	Immune
GlycoSignal	7.71008	Immune
GlycoSignal	6.07619	Immune
GlycoSignal	9.17528	Immune
GlycoSignal	9.1767	Immune
GlycoSignal	7.23535	Immune
GlycoSignal	21.1246	Immune
GlycoSignal	10.4065	Immune
GlycoSignal	8.25988	Immune
GlycoSignal	8.15795	Immune
GlycoSignal	6.56429	Immune
GlycoSignal	8.03251	Immune
GlycoSignal	5.29351	Immune
GlycoSignal	3.39467	Immune
GlycoSignal	7.08409	Immune
GlycoSignal	11.0265	Immune
GlycoSignal	2.3045	Immune
GlycoSignal	11.9778	Immune
GlycoSignal	14.1285	Immune
GlycoSignal	9.47701	Immune
GlycoSignal	3.17348	Immune
GlycoSignal	8.8257	Immune
GlycoSignal	14.1389	Immune
GlycoSignal	2.52718	Immune
GlycoSignal	14.1159	Immune
GlycoSignal	18.5936	Immune
GlycoSignal	14.2403	Immune
GlycoSignal	4.02802	Immune
GlycoSignal	13.4767	Immune
GlycoSignal	5.26153	Immune
GlycoSignal	3.49083	Immune
GlycoSignal	2.12645	Immune
GlycoSignal	6.06085	Immune
GlycoSignal	10.8402	Immune
GlycoSignal	17.2407	Immune
GlycoSignal	10.7643	Immune
GlycoSignal	21.0049	Immune
GlycoSignal	3.43716	Immune
GlycoSignal	10.2174	Immune
GlycoSignal	8.51319	Immune
GlycoSignal	10.3152	Immune
GlycoSignal	7.70233	Immune
GlycoSignal	18.0329	Immune
GlycoSignal	7.34194	Immune
GlycoSignal	8.54461	Immune
GlycoSignal	11.8067	Immune
GlycoSignal	13.4828	Immune
GlycoSignal	14.7565	Immune
GlycoSignal	8.9342	Immune
GlycoSignal	12.2139	Immune
GlycoSignal	8.23788	Immune
GlycoSignal	5.24719	Immune
GlycoSignal	7.89422	Immune
GlycoSignal	7.87096	Immune
GlycoSignal	5.96064	Immune
GlycoSignal	7.43447	Immune
GlycoSignal	12.9287	Immune
GlycoSignal	11.0808	Immune
GlycoSignal	8.11912	Immune
GlycoSignal	11.6015	Immune
GlycoSignal	11.2223	Immune
GlycoSignal	12.2154	Immune
GlycoSignal	8.08394	Immune
GlycoSignal	4.44948	Immune
GlycoSignal	10.0214	Immune
GlycoSignal	6.45326	Immune
GlycoSignal	5.59475	Immune
GlycoSignal	13.4154	Immune
GlycoSignal	10.7349	Immune
GlycoSignal	13.4908	Immune
GlycoSignal	3.09067	Immune
GlycoSignal	12.0094	Immune
GlycoSignal	19.7532	Immune
GlycoSignal	10.4442	Immune
GlycoSignal	9.49751	Immune
GlycoSignal	6.03896	Immune
GlycoSignal	7.38987	Immune
GlycoSignal	3.16979	Immune
GlycoSignal	4.87374	Immune
GlycoSignal	4.78821	Immune
GlycoSignal	7.38064	Immune
GlycoSignal	4.60826	Immune
GlycoSignal	9.75118	Immune
GlycoSignal	9.85016	Immune
GlycoSignal	12.363	Immune
GlycoSignal	5.06002	Immune
GlycoSignal	9.57398	Immune
GlycoSignal	13.7337	Immune
GlycoSignal	21.1342	Immune
GlycoSignal	7.83174	Immune
GlycoSignal	6.64753	Immune
GlycoSignal	14.9974	Immune
GlycoSignal	5.07508	Immune
GlycoSignal	18.4994	Immune
GlycoSignal	8.20237	Immune
GlycoSignal	4.87196	Immune
GlycoSignal	24.7425	Immune
GlycoSignal	8.02335	Immune
GlycoSignal	7.53183	Immune
GlycoSignal	8.32347	Immune
GlycoSignal	17.0317	Immune
GlycoSignal	8.27291	Immune
GlycoSignal	11.8572	Immune
GlycoSignal	7.19228	Immune
GlycoSignal	6.96355	Immune
GlycoSignal	4.30566	Immune
GlycoSignal	9.01883	Immune
GlycoSignal	3.88022	Immune
GlycoSignal	9.11001	Immune
GlycoSignal	7.43784	Immune
GlycoSignal	4.73443	Immune
GlycoSignal	16.4986	Immune
GlycoSignal	6.90372	Immune
GlycoSignal	12.1272	Immune
GlycoSignal	8.23623	Immune
GlycoSignal	4.76489	Immune
GlycoSignal	7.68449	Immune
GlycoSignal	9.19945	Immune
GlycoSignal	10.8705	Immune
GlycoSignal	2.88621	Immune
GlycoSignal	13.2657	Immune
GlycoSignal	8.19049	Immune
GlycoSignal	6.48057	Immune
GlycoSignal	6.9645	Immune
GlycoSignal	13.4027	Immune
GlycoSignal	23.7493	Immune
GlycoSignal	10.9825	Immune
GlycoSignal	6.08786	Immune
GlycoSignal	4.11666	Immune
GlycoSignal	15.6778	Immune
GlycoSignal	11.1658	Immune
GlycoSignal	12.5113	Immune
GlycoSignal	9.08714	Immune
GlycoSignal	11.598	Immune
GlycoSignal	6.81209	Immune
GlycoSignal	11.9113	Immune
GlycoSignal	16.3543	Immune
GlycoSignal	4.97856	Immune
GlycoSignal	6.88532	Immune
GlycoSignal	8.28861	Immune
GlycoSignal	18.1545	Immune
GlycoSignal	9.28772	Immune
GlycoSignal	10.8937	Immune
GlycoSignal	7.19673	Immune
GlycoSignal	20.3106	Immune
GlycoSignal	4.64611	Immune
GlycoSignal	10.775	Immune
GlycoSignal	11.2756	Immune
GlycoSignal	9.1792	Immune
GlycoSignal	6.92022	Immune
GlycoSignal	8.65555	Immune
GlycoSignal	12.8993	Immune
GlycoSignal	3.59751	Immune
GlycoSignal	12.6534	Immune
GlycoSignal	4.96404	Immune
GlycoSignal	9.58237	Immune
GlycoSignal	3.97659	Immune
GlycoSignal	10.8514	Immune
GlycoSignal	13.8944	Immune
GlycoSignal	7.38539	Immune
GlycoSignal	7.33825	Immune
GlycoSignal	10.9092	Immune
GlycoSignal	9.14069	Immune
GlycoSignal	12.7702	Immune
GlycoSignal	14.7864	Immune
GlycoSignal	7.01515	Immune
GlycoSignal	5.75458	Immune
GlycoSignal	6.10393	Immune
GlycoSignal	4.29063	Immune
GlycoSignal	6.87978	Immune
GlycoSignal	6.82127	Immune
GlycoSignal	9.72486	Immune
GlycoSignal	2.95624	Immune
GlycoSignal	8.52848	Immune
GlycoSignal	15.7906	Immune
GlycoSignal	6.68465	Immune
GlycoSignal	6.99052	Immune
GlycoSignal	19.5913	Immune
GlycoSignal	4.93285	Immune
GlycoSignal	19.6281	Immune
GlycoSignal	6.19233	Immune
GlycoSignal	10.3581	Immune
GlycoSignal	5.33084	Immune
GlycoSignal	5.22706	Immune
GlycoSignal	13.6425	Immune
GlycoSignal	15.9685	Immune
GlycoSignal	4.08689	Immune
GlycoSignal	9.73169	Immune
GlycoSignal	30.515	Immune
GlycoSignal	4.6154	Immune
GlycoSignal	3.24434	Immune
GlycoSignal	10.3481	Immune
GlycoSignal	13.1402	Immune
GlycoSignal	3.24457	Immune
GlycoSignal	7.07751	Immune
GlycoSignal	7.29653	Immune
GlycoSignal	10.4525	Immune
GlycoSignal	5.60439	Immune
GlycoSignal	6.83522	Immune
GlycoSignal	13.8195	Immune
GlycoSignal	6.83603	Immune
GlycoSignal	7.46104	Immune
GlycoSignal	11.2088	Immune
GlycoSignal	9.37026	Immune
GlycoSignal	10.2688	Immune
GlycoSignal	12.7417	Immune
GlycoSignal	9.61548	Immune
GlycoSignal	3.36492	Immune
GlycoSignal	4.63351	Immune
GlycoSignal	6.48128	Immune
GlycoSignal	5.81722	Immune
GlycoSignal	9.09328	Immune
GlycoSignal	4.25154	Immune
GlycoSignal	9.66804	Immune
GlycoSignal	9.60269	Immune
GlycoSignal	8.26973	Immune
GlycoSignal	8.91028	Immune
GlycoSignal	9.4871	Immune
GlycoSignal	12.892	Immune
GlycoSignal	10.3104	Immune
GlycoSignal	5.81404	Immune
GlycoSignal	9.36271	Immune
GlycoSignal	8.91417	Immune
GlycoSignal	8.48526	Immune
GlycoSignal	8.96551	Immune
GlycoSignal	17.559	Immune
GlycoSignal	8.55996	Immune
GlycoSignal	6.55679	Immune
GlycoSignal	13.3215	Immune
GlycoSignal	3.8821	Immune
GlycoSignal	9.07913	Immune
GlycoSignal	9.53504	Immune
GlycoSignal	3.6608	Immune
GlycoSignal	8.11011	Immune
GlycoSignal	3.80779	Immune
GlycoSignal	7.62366	Immune
GlycoSignal	10.3571	Immune
GlycoSignal	4.19392	Immune
GlycoSignal	13.3128	Immune
GlycoSignal	10.2528	Immune
GlycoSignal	6.03425	Immune
GlycoSignal	12.6961	Immune
GlycoSignal	8.28831	Immune
GlycoSignal	8.85524	Immune
GlycoSignal	8.04651	Immune
GlycoSignal	4.82785	Immune
GlycoSignal	12.0137	Immune
GlycoSignal	9.53186	Immune
GlycoSignal	4.81233	Immune
GlycoSignal	5.69451	Immune
GlycoSignal	10.5354	Immune
GlycoSignal	4.75326	Immune
GlycoSignal	4.99681	Immune
GlycoSignal	5.46221	Immune
GlycoSignal	5.82238	Immune
GlycoSignal	4.60832	Immune
GlycoSignal	6.20992	Immune
GlycoSignal	20.0682	Immune
GlycoSignal	3.71576	Immune
GlycoSignal	7.4058	Immune
GlycoSignal	7.96018	Immune
GlycoSignal	11.3799	Immune
GlycoSignal	10.7901	Immune
GlycoSignal	4.69093	Immune
GlycoSignal	18.9238	Immune
GlycoSignal	5.43086	Immune
GlycoSignal	4.04804	Immune
GlycoSignal	4.21101	Immune
GlycoSignal	16.1884	Immune
GlycoSignal	10.1816	Immune
GlycoSignal	14.1086	Immune
GlycoSignal	5.16108	Immune
GlycoSignal	9.70476	Immune
GlycoSignal	7.63024	Immune
GlycoSignal	10.9129	Immune
GlycoSignal	16.3969	Immune
GlycoSignal	6.42117	Immune
GlycoSignal	10.7962	Immune
GlycoSignal	6.42202	Immune
GlycoSignal	23.9029	Immune
GlycoSignal	9.56589	Immune
GlycoSignal	5.62357	Immune
GlycoSignal	16.2418	Immune
GlycoSignal	11.4801	Immune
GlycoSignal	6.96978	Immune
GlycoSignal	12.8008	Immune
GlycoSignal	10.6331	Immune
GlycoSignal	14.867	Immune
GlycoSignal	3.91917	Immune
GlycoSignal	11.3565	Immune
GlycoSignal	3.60052	Immune
GlycoSignal	5.02362	Immune
GlycoSignal	4.60315	Immune
GlycoSignal	3.53638	Immune
GlycoSignal	6.35595	Immune
GlycoSignal	9.16237	Immune
GlycoSignal	13.2191	Immune
GlycoSignal	10.2584	Immune
GlycoSignal	18.0426	Immune
GlycoSignal	3.84336	Immune
GlycoSignal	6.3872	Immune
GlycoSignal	7.63301	Immune
GlycoSignal	3.6229	Immune
GlycoSignal	6.62336	Immune
GlycoSignal	5.04869	Immune
GlycoSignal	3.44005	Immune
GlycoSignal	13.9643	Immune
GlycoSignal	13.4828	Immune
GlycoSignal	13.4963	Immune
GlycoSignal	16.5381	Immune
GlycoSignal	3.97179	Immune
GlycoSignal	9.80848	Immune
GlycoSignal	5.93638	Immune
GlycoSignal	6.70443	Immune
GlycoSignal	8.73955	Immune
GlycoSignal	4.87328	Immune
GlycoSignal	5.44302	Immune
GlycoSignal	8.01223	Immune
GlycoSignal	13.0593	Immune
GlycoSignal	16.2499	Immune
GlycoSignal	6.75404	Immune
GlycoSignal	9.1833	Immune
GlycoSignal	9.90139	Immune
GlycoSignal	13.7346	Immune
GlycoSignal	8.2769	Immune
GlycoSignal	8.15294	Immune
GlycoSignal	16.9416	Immune
GlycoSignal	4.88916	Immune
GlycoSignal	13.378	Immune
GlycoSignal	9.82847	Immune
GlycoSignal	4.44919	Immune
GlycoSignal	22.1445	Immune
GlycoSignal	5.18859	Immune
GlycoSignal	11.2652	Immune
GlycoSignal	8.48008	Immune
GlycoSignal	6.2777	Immune
GlycoSignal	10.8673	Immune
GlycoSignal	10.0032	Immune
GlycoSignal	16.0952	Immune
GlycoSignal	8.06054	Immune
GlycoSignal	5.20748	Immune
GlycoSignal	8.05812	Immune
GlycoSignal	6.15324	Immune
GlycoSignal	10.0163	Immune
GlycoSignal	6.02571	Immune
GlycoSignal	10.9282	Immune
GlycoSignal	5.46059	Immune
GlycoSignal	19.2228	Immune
GlycoSignal	6.60117	Immune
GlycoSignal	5.50979	Immune
GlycoSignal	3.96321	Immune
GlycoSignal	3.3526	Immune
GlycoSignal	6.51787	Immune
GlycoSignal	12.5712	Immune
GlycoSignal	9.22261	Immune
GlycoSignal	8.33342	Immune
GlycoSignal	12.7014	Immune
GlycoSignal	5.04319	Immune
GlycoSignal	9.50518	Immune
GlycoSignal	12.9904	Immune
GlycoSignal	14.6905	Immune
GlycoSignal	5.36067	Immune
GlycoSignal	12.4917	Immune
GlycoSignal	5.97112	Immune
GlycoSignal	12.1196	Immune
GlycoSignal	6.56747	Immune
GlycoSignal	6.34851	Immune
GlycoSignal	10.0319	Immune
GlycoSignal	5.31103	Immune
GlycoSignal	7.84267	Immune
GlycoSignal	13.7269	Immune
GlycoSignal	6.26849	Immune
GlycoSignal	5.5938	Immune
GlycoSignal	7.19088	Immune
GlycoSignal	13.4716	Immune
GlycoSignal	10.7284	Immune
GlycoSignal	3.3274	Immune
GlycoSignal	4.55724	Immune
GlycoSignal	7.17318	Immune
GlycoSignal	3.57318	Immune
GlycoSignal	7.83832	Immune
GlycoSignal	9.32894	Immune
GlycoSignal	6.28164	Immune
GlycoSignal	5.00723	Immune
GlycoSignal	6.49687	Immune
GlycoSignal	3.83852	Immune
GlycoSignal	5.98757	Immune
GlycoSignal	5.16562	Immune
GlycoSignal	12.7283	Immune
GlycoSignal	7.28083	Immune
GlycoSignal	6.6989	Immune
GlycoSignal	6.48218	Immune
GlycoSignal	7.1651	Immune
GlycoSignal	12.1555	Immune
GlycoSignal	4.53336	Immune
GlycoSignal	4.66518	Immune
GlycoSignal	4.48223	Immune
GlycoSignal	14.5192	Immune
GlycoSignal	19.3782	Immune
GlycoSignal	7.46778	Immune
GlycoSignal	7.8184	Immune
GlycoSignal	13.5439	Immune
GlycoSignal	7.37198	Immune
GlycoSignal	19.2231	Immune
GlycoSignal	4.1826	Immune
GlycoSignal	8.61473	Immune
GlycoSignal	6.3893	Immune
GlycoSignal	12.1353	Immune
GlycoSignal	3.62857	Immune
GlycoSignal	5.63264	Immune
GlycoSignal	9.13725	Immune
GlycoSignal	9.54647	Immune
GlycoSignal	19.5701	Immune
GlycoSignal	11.3726	Immune
GlycoSignal	6.24467	Immune
GlycoSignal	8.00647	Immune
GlycoSignal	21.8247	Immune
GlycoSignal	14.5201	Immune
GlycoSignal	14.4952	Immune
GlycoSignal	7.70631	Immune
GlycoSignal	8.82188	Immune
GlycoSignal	6.95625	Immune
GlycoSignal	6.35197	Immune
GlycoSignal	17.0096	Immune
GlycoSignal	5.66283	Immune
GlycoSignal	10.7559	Immune
GlycoSignal	7.52911	Immune
GlycoSignal	6.52861	Immune
GlycoSignal	10.909	Immune
GlycoSignal	8.5479	Immune
GlycoSignal	3.83834	Immune
GlycoSignal	5.81397	Immune
GlycoSignal	13.6203	Immune
GlycoSignal	6.28259	Immune
GlycoSignal	8.16652	Immune
GlycoSignal	6.96283	Immune
GlycoSignal	12.0869	Immune
GlycoSignal	17.5193	Immune
GlycoSignal	9.55137	Immune
GlycoSignal	12.1187	Immune
GlycoSignal	3.86128	Immune
GlycoSignal	7.43519	Immune
GlycoSignal	7.24361	Immune
GlycoSignal	5.24425	Immune
GlycoSignal	4.55398	Immune
GlycoSignal	19.2213	Immune
GlycoSignal	11.5154	Immune
GlycoSignal	12.7638	Immune
GlycoSignal	18.9952	Immune
GlycoSignal	14.9655	Immune
GlycoSignal	8.08013	Immune
GlycoSignal	7.4169	Immune
GlycoSignal	15.5286	Immune
GlycoSignal	7.42779	Immune
GlycoSignal	9.81288	Immune
GlycoSignal	10.0575	Immune
GlycoSignal	8.65656	Immune
GlycoSignal	11.6801	Immune
GlycoSignal	11.7526	Immune
GlycoSignal	8.21524	Immune
GlycoSignal	17.4866	Immune
GlycoSignal	3.34893	Immune
GlycoSignal	8.02685	Immune
GlycoSignal	8.15669	Immune
GlycoSignal	11.2331	Immune
GlycoSignal	10.7203	Immune
GlycoSignal	8.06052	Immune
GlycoSignal	3.7855	Immune
GlycoSignal	13.4803	Immune
GlycoSignal	6.89809	Immune
GlycoSignal	6.40582	Immune
GlycoSignal	6.3883	Immune
GlycoSignal	11.6486	Immune
GlycoSignal	9.74264	Immune
GlycoSignal	7.4788	Immune
GlycoSignal	9.2822	Immune
GlycoSignal	11.52	Immune
GlycoSignal	5.78489	Immune
GlycoSignal	10.3219	Immune
GlycoSignal	7.46402	Immune
GlycoSignal	4.96697	Immune
GlycoSignal	2.85642	Immune
GlycoSignal	14.1404	Immune
GlycoSignal	5.11832	Immune
GlycoSignal	15.2442	Immune
GlycoSignal	6.6039	Immune
GlycoSignal	15.5222	Immune
GlycoSignal	12.6019	Immune
GlycoSignal	7.0958	Immune
GlycoSignal	7.50624	Immune
GlycoSignal	8.62102	Immune
GlycoSignal	7.95242	Immune
GlycoSignal	7.38923	Immune
GlycoSignal	9.51383	Immune
GlycoSignal	11.089	Immune
GlycoSignal	13.3476	Immune
GlycoSignal	9.09143	Immune
GlycoSignal	18.786	Immune
GlycoSignal	14.0918	Immune
GlycoSignal	7.36793	Immune
GlycoSignal	4.68869	Immune
GlycoSignal	4.41193	Immune
GlycoSignal	8.95459	Immune
GlycoSignal	6.17645	Immune
GlycoSignal	11.92	Immune
GlycoSignal	8.83105	Immune
GlycoSignal	19.1658	Immune
GlycoSignal	12.7372	Immune
GlycoSignal	13.432	Immune
GlycoSignal	15.2154	Immune
GlycoSignal	6.08765	Immune
GlycoSignal	3.03838	Immune
GlycoSignal	10.0723	Immune
GlycoSignal	8.04592	Immune
GlycoSignal	7.61728	Immune
GlycoSignal	6.95208	Immune
GlycoSignal	16.8649	Immune
GlycoSignal	13.1522	Immune
GlycoSignal	9.70373	Immune
GlycoSignal	8.2909	Immune
GlycoSignal	7.28342	Immune
GlycoSignal	4.57764	Immune
GlycoSignal	5.90309	Immune
GlycoSignal	10.3537	Immune
GlycoSignal	11.9091	Immune
GlycoSignal	9.42153	Immune
GlycoSignal	11.0858	Immune
GlycoSignal	8.6682	Immune
GlycoSignal	8.29271	Immune
GlycoSignal	4.13345	Immune
GlycoSignal	5.74842	Immune
GlycoSignal	10.1789	Immune
GlycoSignal	6.51577	Immune
GlycoSignal	6.16648	Immune
GlycoSignal	4.91805	Immune
GlycoSignal	5.52419	Immune
GlycoSignal	6.93069	Immune
GlycoSignal	9.17461	Immune
GlycoSignal	8.2746	Immune
GlycoSignal	4.85562	Immune
GlycoSignal	14.9962	Immune
GlycoSignal	8.98155	Immune
GlycoSignal	12.4609	Immune
GlycoSignal	5.5783	Immune
GlycoSignal	4.30701	Immune
GlycoSignal	12.2245	Immune
GlycoSignal	3.84419	Immune
GlycoSignal	4.16576	Immune
GlycoSignal	8.13864	Immune
GlycoSignal	9.04972	Immune
GlycoSignal	12.8271	Immune
GlycoSignal	3.15505	Immune
GlycoSignal	13.2327	Immune
GlycoSignal	5.20734	Immune
GlycoSignal	19.1022	Immune
GlycoSignal	9.48517	Immune
GlycoSignal	5.31902	Immune
GlycoSignal	11.2588	Immune
GlycoSignal	4.37229	Immune
GlycoSignal	10.5453	Immune
GlycoSignal	11.7211	Immune
GlycoSignal	9.4137	Immune
GlycoSignal	1.14915	Immune
GlycoSignal	6.21173	Immune
GlycoSignal	5.34426	Immune
GlycoSignal	14.1024	Immune
GlycoSignal	7.76992	Immune
GlycoSignal	8.54003	Immune
GlycoSignal	4.8238	Immune
GlycoSignal	12.6774	Immune
GlycoSignal	5.85683	Immune
GlycoSignal	10.3892	Immune
GlycoSignal	19.5606	Immune
GlycoSignal	8.75227	Immune
GlycoSignal	4.45282	Immune
GlycoSignal	12.0457	Immune
GlycoSignal	5.75432	Immune
GlycoSignal	15.5087	Immune
GlycoSignal	9.77026	Immune
GlycoSignal	6.07989	Immune
GlycoSignal	9.01254	Immune
GlycoSignal	11.4029	Immune
GlycoSignal	14.6826	Immune
GlycoSignal	8.42057	Immune
GlycoSignal	4.20638	Immune
GlycoSignal	22.94	Immune
GlycoSignal	5.98653	Immune
GlycoSignal	6.5669	Immune
GlycoSignal	17.3965	Immune
GlycoSignal	9.38379	Immune
GlycoSignal	6.26753	Immune
GlycoSignal	8.95334	Immune
GlycoSignal	12.7205	Immune
GlycoSignal	10.0158	Immune
GlycoSignal	4.20988	Immune
GlycoSignal	15.7725	Immune
GlycoSignal	13.5912	Immune
GlycoSignal	12.24	Immune
GlycoSignal	6.55481	Immune
GlycoSignal	9.00769	Immune
GlycoSignal	11.817	Immune
GlycoSignal	8.86337	Immune
GlycoSignal	11.6094	Immune
GlycoSignal	8.23108	Immune
GlycoSignal	1.85185	Immune
GlycoSignal	3.4258	Immune
GlycoSignal	7.38453	Immune
GlycoSignal	8.82615	Immune
GlycoSignal	8.1757	Immune
GlycoSignal	16.9505	Immune
GlycoSignal	10.9142	Immune
GlycoSignal	20.6944	Immune
GlycoSignal	8.71786	Immune
GlycoSignal	3.24392	Immune
GlycoSignal	4.61215	Immune
GlycoSignal	11.5381	Immune
GlycoSignal	8.71439	Immune
GlycoSignal	10.1965	Immune
GlycoSignal	12.628	Immune
GlycoSignal	8.39754	Immune
GlycoSignal	11.6905	Immune
GlycoSignal	13.9081	Immune
GlycoSignal	12.3684	Immune
GlycoSignal	11.32	Immune
GlycoSignal	11.8601	Immune
GlycoSignal	17.0868	Immune
GlycoSignal	8.18462	Immune
GlycoSignal	13.5276	Immune
GlycoSignal	14.791	Immune
GlycoSignal	5.16416	Immune
GlycoSignal	3.57995	Immune
GlycoSignal	11.1334	Immune
GlycoSignal	3.78305	Immune
GlycoSignal	17	Immune
GlycoSignal	15.7274	Immune
GlycoSignal	8.14445	Immune
GlycoSignal	5.2544	Immune
GlycoSignal	8.98245	Immune
GlycoSignal	11.7291	Immune
GlycoSignal	5.50648	Immune
GlycoSignal	5.91376	Immune
GlycoSignal	5.27473	Immune
GlycoSignal	8.38913	Immune
GlycoSignal	2.95833	Immune
GlycoSignal	8.20838	Immune
GlycoSignal	11.7566	Immune
GlycoSignal	6.93101	Immune
GlycoSignal	3.99546	Immune
GlycoSignal	7.89404	Immune
GlycoSignal	18.1926	Immune
GlycoSignal	9.71159	Immune
GlycoSignal	8.80011	Immune
GlycoSignal	8.47935	Immune
GlycoSignal	12.5442	Immune
GlycoSignal	4.4441	Immune
GlycoSignal	13.7416	Immune
GlycoSignal	9.554	Immune
GlycoSignal	13.8411	Immune
GlycoSignal	5.57236	Immune
GlycoSignal	7.83804	Immune
GlycoSignal	18.5474	Immune
GlycoSignal	3.98269	Immune
GlycoSignal	9.549	Immune
GlycoSignal	20.0765	Immune
GlycoSignal	7.81953	Immune
GlycoSignal	9.12211	Immune
GlycoSignal	13.4028	Immune
GlycoSignal	6.69769	Immune
GlycoSignal	15.2023	Immune
GlycoSignal	7.52686	Immune
GlycoSignal	9.69584	Immune
GlycoSignal	8.06061	Immune
GlycoSignal	8.74399	Immune
GlycoSignal	11.6226	Immune
GlycoSignal	9.94754	Immune
GlycoSignal	6.68292	Immune
GlycoSignal	10.7293	Immune
GlycoSignal	9.39784	Immune
GlycoSignal	4.62624	Immune
GlycoSignal	6.19659	Immune
GlycoSignal	6.9439	Immune
GlycoSignal	3.87372	Immune
GlycoSignal	6.02864	Immune
GlycoSignal	8.37052	Immune
GlycoSignal	8.02051	Immune
GlycoSignal	10.1804	Immune
GlycoSignal	4.53607	Immune
GlycoSignal	9.00005	Immune
GlycoSignal	3.17052	Immune
GlycoSignal	11.9073	Immune
GlycoSignal	9.44597	Immune
GlycoSignal	9.97812	Immune
GlycoSignal	5.86209	Immune
GlycoSignal	4.77028	Immune
GlycoSignal	10.2957	Immune
GlycoSignal	8.6293	Immune
GlycoSignal	9.04944	Immune
GlycoSignal	9.35856	Immune
GlycoSignal	9.15547	Immune
GlycoSignal	12.605	Immune
GlycoSignal	15.9241	Immune
GlycoSignal	26.8253	Immune
GlycoSignal	14.4352	Immune
GlycoSignal	9.23833	Immune
GlycoSignal	3.85165	Immune
GlycoSignal	7.25586	Immune
GlycoSignal	12.1463	Immune
GlycoSignal	16.5529	Immune
GlycoSignal	10.4076	Immune
GlycoSignal	5.66828	Immune
GlycoSignal	7.74259	Immune
GlycoSignal	5.08979	Immune
GlycoSignal	8.39211	Immune
GlycoSignal	3.67994	Immune
GlycoSignal	5.97094	Immune
GlycoSignal	8.48546	Immune
GlycoSignal	10.6042	Immune
GlycoSignal	11.321	Immune
GlycoSignal	6.71851	Immune
GlycoSignal	4.34916	Immune
GlycoSignal	2.13914	Immune
GlycoSignal	8.20532	Immune
GlycoSignal	14.8409	Immune
GlycoSignal	10.0956	Immune
GlycoSignal	6.22714	Immune
GlycoSignal	9.55976	Immune
GlycoSignal	5.80159	Immune
GlycoSignal	9.58004	Immune
GlycoSignal	9.44121	Immune
GlycoSignal	5.71868	Immune
GlycoSignal	11.1635	Immune
GlycoSignal	6.45173	Immune
GlycoSignal	10.0746	Immune
GlycoSignal	10.7074	Immune
GlycoSignal	11.5198	Immune
GlycoSignal	11.8435	Immune
GlycoSignal	10.1618	Immune
GlycoSignal	18.1313	Immune
GlycoSignal	7.25808	Immune
GlycoSignal	11.368	Immune
GlycoSignal	5.80607	Immune
GlycoSignal	13.0689	Immune
GlycoSignal	6.10822	Immune
GlycoSignal	23.2118	Immune
GlycoSignal	10.1216	Immune
GlycoSignal	12.8548	Immune
GlycoSignal	12.2363	Immune
GlycoSignal	6.54723	Immune
GlycoSignal	13.171	Immune
GlycoSignal	18.9631	Immune
GlycoSignal	12.9488	Immune
GlycoSignal	14.8643	Immune
GlycoSignal	14.2549	Immune
GlycoSignal	10.4569	Immune
GlycoSignal	5.07119	Immune
GlycoSignal	17.2212	Immune
GlycoSignal	9.78836	Immune
GlycoSignal	7.75062	Immune
GlycoSignal	6.00964	Immune
GlycoSignal	12.9869	Immune
GlycoSignal	9.58143	Immune
GlycoSignal	17.3205	Immune
GlycoSignal	6.87974	Immune
GlycoSignal	11.6296	Immune
GlycoSignal	6.45548	Immune
GlycoSignal	14.2052	Immune
GlycoSignal	12.2309	Immune
GlycoSignal	11.308	Immune
GlycoSignal	9.62353	Immune
GlycoSignal	5.33358	Immune
GlycoSignal	2.99181	Immune
GlycoSignal	6.49042	Immune
GlycoSignal	13.0608	Immune
GlycoSignal	10.5639	Immune
GlycoSignal	9.41278	Immune
GlycoSignal	13.0364	Immune
GlycoSignal	11.6463	Immune
GlycoSignal	6.72114	Immune
GlycoSignal	5.08537	Immune
GlycoSignal	27.1033	Immune
GlycoSignal	11.0866	Immune
GlycoSignal	9.48869	Immune
GlycoSignal	8.35704	Immune
GlycoSignal	5.36608	Immune
GlycoSignal	14.1498	Immune
GlycoSignal	10.3515	Immune
GlycoSignal	17.9773	Immune
GlycoSignal	6.08897	Immune
GlycoSignal	9.60081	Immune
GlycoSignal	6.23474	Immune
GlycoSignal	8.87389	Immune
GlycoSignal	9.33858	Immune
GlycoSignal	5.51217	Immune
GlycoSignal	3.87953	Immune
GlycoSignal	12.7397	Immune
GlycoSignal	5.34906	Immune
GlycoSignal	18.4525	Immune
GlycoSignal	7.8663	Immune
GlycoSignal	12.8943	Immune
GlycoSignal	15.3117	Immune
GlycoSignal	2.25335	Immune
GlycoSignal	15.5085	Immune
GlycoSignal	10.2832	Immune
GlycoSignal	12.5127	Immune
GlycoSignal	8.37791	Immune
GlycoSignal	24.0252	Immune
GlycoSignal	22.9456	Immune
GlycoSignal	12.2703	Immune
GlycoSignal	14.5465	Immune
GlycoSignal	12.0297	Immune
GlycoSignal	8.46577	Immune
GlycoSignal	8.19311	Immune
GlycoSignal	3.6177	Immune
GlycoSignal	15.2964	Immune
GlycoSignal	24.3665	Immune
GlycoSignal	10.2523	Immune
GlycoSignal	9.59504	Immune
GlycoSignal	13.5112	Immune
GlycoSignal	2.81116	Immune
GlycoSignal	11.261	Immune
GlycoSignal	11.8947	Immune
GlycoSignal	18.0622	Immune
GlycoSignal	6.58929	Immune
GlycoSignal	5.33167	Immune
GlycoSignal	8.31573	Immune
GlycoSignal	10.3024	Immune
GlycoSignal	14.6684	Immune
GlycoSignal	11.8213	Immune
GlycoSignal	6.65739	Immune
GlycoSignal	10.3243	Immune
GlycoSignal	10.4661	Immune
GlycoSignal	4.16945	Immune
GlycoSignal	11.8978	Immune
GlycoSignal	5.03447	Immune
GlycoSignal	4.62269	Immune
GlycoSignal	5.18349	Immune
GlycoSignal	16.6208	Immune
GlycoSignal	9.36093	Immune
GlycoSignal	8.66476	Immune
GlycoSignal	10.6805	Immune
GlycoSignal	14.2953	Immune
GlycoSignal	7.88347	Immune
GlycoSignal	11.6697	Immune
GlycoSignal	8.18663	Immune
GlycoSignal	5.22336	Immune
GlycoSignal	5.63766	Immune
GlycoSignal	6.5743	Immune
GlycoSignal	15.4679	Immune
GlycoSignal	12.4331	Immune
GlycoSignal	8.52823	Immune
GlycoSignal	4.26921	Immune
GlycoSignal	5.19441	Immune
GlycoSignal	5.67228	Immune
GlycoSignal	5.77126	Immune
GlycoSignal	12.5969	Immune
GlycoSignal	10.0914	Immune
GlycoSignal	10.591	Immune
GlycoSignal	8.92782	Immune
GlycoSignal	14.0563	Immune
GlycoSignal	19.5381	Immune
GlycoSignal	6.98595	Immune
GlycoSignal	9.41508	Immune
GlycoSignal	14.1037	Immune
GlycoSignal	5.34309	Immune
GlycoSignal	10.4967	Immune
GlycoSignal	18.1354	Immune
GlycoSignal	6.9855	Immune
GlycoSignal	10.2252	Immune
GlycoSignal	5.53011	Immune
GlycoSignal	14.3068	Immune
GlycoSignal	7.52044	Immune
GlycoSignal	10.981	Immune
GlycoSignal	6.77663	Immune
GlycoSignal	13.824	Immune
GlycoSignal	13.1793	Immune
GlycoSignal	13.7392	Immune
GlycoSignal	15.8409	Immune
GlycoSignal	4.10428	Immune
GlycoSignal	13.6568	Immune
GlycoSignal	5.35286	Immune
GlycoSignal	10.5425	Immune
GlycoSignal	19.5149	Immune
GlycoSignal	5.15631	Immune
GlycoSignal	9.2252	Immune
GlycoSignal	6.03302	Immune
GlycoSignal	6.06858	Immune
GlycoSignal	7.76827	Immune
GlycoSignal	10.963	Immune
GlycoSignal	12.6135	Immune
GlycoSignal	17.0211	Immune
GlycoSignal	2.98639	Immune
GlycoSignal	15.2182	Immune
GlycoSignal	9.84039	Immune
GlycoSignal	3.32956	Immune
GlycoSignal	6.36583	Immune
GlycoSignal	7.44112	Immune
GlycoSignal	13.5475	Immune
GlycoSignal	5.98174	Immune
GlycoSignal	6.07144	Immune
GlycoSignal	3.03621	Immune
GlycoSignal	6.15189	Immune
GlycoSignal	10.8149	Immune
GlycoSignal	8.92562	Immune
GlycoSignal	10.2915	Immune
GlycoSignal	8.08789	Immune
GlycoSignal	14.928	Immune
GlycoSignal	18.9239	Immune
GlycoSignal	18.5299	Immune
GlycoSignal	7.55575	Immune
GlycoSignal	9.03926	Immune
GlycoSignal	12.872	Immune
GlycoSignal	12.143	Immune
GlycoSignal	6.62172	Immune
GlycoSignal	7.16109	Immune
GlycoSignal	5.54541	Immune
GlycoSignal	13.6798	Immune
GlycoSignal	3.53675	Immune
GlycoSignal	2.40829	Immune
GlycoSignal	11.5058	Immune
GlycoSignal	11.0989	Immune
GlycoSignal	8.40386	Immune
GlycoSignal	24.9792	Immune
GlycoSignal	12.2515	Immune
GlycoSignal	6.74968	Immune
GlycoSignal	5.19013	Immune
GlycoSignal	16.5681	Immune
GlycoSignal	2.16116	Immune
GlycoSignal	5.83587	Immune
GlycoSignal	13.0516	Immune
GlycoSignal	9.63784	Immune
GlycoSignal	10.0589	Immune
GlycoSignal	16.4826	Immune
GlycoSignal	9.30867	Immune
GlycoSignal	4.75377	Immune
GlycoSignal	3.9607	Immune
GlycoSignal	6.64786	Immune
GlycoSignal	10.9265	Immune
GlycoSignal	6.21157	Immune
GlycoSignal	13.7461	Immune
GlycoSignal	10.1953	Immune
GlycoSignal	7.38727	Immune
GlycoSignal	4.27659	Immune
GlycoSignal	9.74791	Immune
GlycoSignal	7.95962	Immune
GlycoSignal	6.34099	Immune
GlycoSignal	10.17	Immune
GlycoSignal	2.99422	Immune
GlycoSignal	27.2123	Immune
GlycoSignal	24.264	Immune
GlycoSignal	9.97117	Immune
GlycoSignal	11.4164	Immune
GlycoSignal	13.5018	Immune
GlycoSignal	22.2427	Immune
GlycoSignal	5.27199	Immune
GlycoSignal	16.0668	Immune
GlycoSignal	11.4744	Immune
GlycoSignal	8.5505	Immune
GlycoSignal	7.33515	Immune
GlycoSignal	11.3288	Immune
GlycoSignal	3.11809	Immune
GlycoSignal	10.361	Immune
GlycoSignal	6.63496	Immune
GlycoSignal	17.7814	Immune
GlycoSignal	6.49935	Immune
GlycoSignal	2.76827	Immune
GlycoSignal	10.6844	Immune
GlycoSignal	16.5722	Immune
GlycoSignal	10.7611	Immune
GlycoSignal	20.3177	Immune
GlycoSignal	8.73574	Immune
GlycoSignal	6.50308	Immune
GlycoSignal	6.01902	Immune
GlycoSignal	4.08687	Immune
GlycoSignal	15.8817	Immune
GlycoSignal	5.69435	Immune
GlycoSignal	7.79789	Immune
GlycoSignal	6.34542	Immune
GlycoSignal	11.6863	Immune
GlycoSignal	6.40554	Immune
GlycoSignal	16.3989	Immune
GlycoSignal	17.222	Immune
GlycoSignal	5.07242	Immune
GlycoSignal	7.69709	Immune
GlycoSignal	5.69316	Immune
GlycoSignal	11.7809	Immune
GlycoSignal	12.9652	Immune
GlycoSignal	6.67325	Immune
GlycoSignal	7.2061	Immune
GlycoSignal	5.53799	Immune
GlycoSignal	15.8601	Immune
GlycoSignal	9.27287	Immune
GlycoSignal	5.76673	Immune
GlycoSignal	5.39939	Immune
GlycoSignal	7.00621	Immune
GlycoSignal	2.98713	Immune
GlycoSignal	5.80098	Immune
GlycoSignal	5.27583	Immune
GlycoSignal	12.4106	Immune
GlycoSignal	9.11315	Immune
GlycoSignal	6.322	Immune
GlycoSignal	14.7719	Immune
GlycoSignal	5.83295	Immune
GlycoSignal	10.3592	Immune
GlycoSignal	18.3877	Immune
GlycoSignal	7.66467	Immune
GlycoSignal	6.29189	Immune
GlycoSignal	16.6434	Immune
GlycoSignal	11.4799	Immune
GlycoSignal	5.14765	Immune
GlycoSignal	15.2776	Immune
GlycoSignal	12.3717	Immune
GlycoSignal	14.9804	Immune
GlycoSignal	13.1724	Immune
GlycoSignal	16.0504	Immune
GlycoSignal	14.9383	Immune
GlycoSignal	10.2118	Immune
GlycoSignal	8.09488	Immune
GlycoSignal	6.38603	Immune
GlycoSignal	11.6797	Immune
GlycoSignal	10.5871	Immune
GlycoSignal	13.2861	Immune
GlycoSignal	11.0214	Immune
GlycoSignal	11.4244	Immune
GlycoSignal	3.50358	Immune
GlycoSignal	16.423	Immune
GlycoSignal	10.3075	Immune
GlycoSignal	10.5862	Immune
GlycoSignal	8.47165	Immune
GlycoSignal	10.0731	Immune
GlycoSignal	8.01077	Immune
GlycoSignal	6.88977	Immune
GlycoSignal	7.88235	Immune
GlycoSignal	7.87338	Immune
GlycoSignal	8.95503	Immune
GlycoSignal	11.791	Immune
GlycoSignal	10.0405	Immune
GlycoSignal	8.79772	Immune
GlycoSignal	13.4207	Immune
GlycoSignal	9.92207	Immune
GlycoSignal	7.29533	Immune
GlycoSignal	9.14937	Immune
GlycoSignal	5.79039	Immune
GlycoSignal	14.8035	Immune
GlycoSignal	11.2615	Immune
GlycoSignal	8.74606	Immune
GlycoSignal	11.3242	Immune
GlycoSignal	9.95719	Immune
GlycoSignal	10.5491	Immune
GlycoSignal	7.04214	Immune
GlycoSignal	6.83101	Immune
GlycoSignal	11.4721	Immune
GlycoSignal	11.2948	Immune
GlycoSignal	11.4235	Immune
GlycoSignal	7.11936	Immune
GlycoSignal	2.3777	Immune
GlycoSignal	6.29473	Immune
GlycoSignal	11.4072	Immune
GlycoSignal	4.98479	Immune
GlycoSignal	15.4802	Immune
GlycoSignal	13.0824	Immune
GlycoSignal	11.4938	Immune
GlycoSignal	9.14893	Immune
GlycoSignal	20.6083	Immune
GlycoSignal	2.686	Immune
GlycoSignal	10.5926	Immune
GlycoSignal	6.43825	Immune
GlycoSignal	9.40111	Immune
GlycoSignal	8.47	Immune
GlycoSignal	11.7275	Immune
GlycoSignal	6.97156	Immune
GlycoSignal	9.23331	Immune
GlycoSignal	8.26799	Immune
GlycoSignal	6.66017	Immune
GlycoSignal	16.2995	Immune
GlycoSignal	6.79549	Immune
GlycoSignal	9.75083	Immune
GlycoSignal	7.09315	Immune
GlycoSignal	9.83261	Immune
GlycoSignal	8.97109	Immune
GlycoSignal	12.0272	Immune
GlycoSignal	9.74635	Immune
GlycoSignal	14.3328	Immune
GlycoSignal	14.5596	Immune
GlycoSignal	6.52237	Immune
GlycoSignal	11.4822	Immune
GlycoSignal	15.1868	Immune
GlycoSignal	4.81304	Immune
GlycoSignal	11.5145	Immune
GlycoSignal	9.42741	Immune
GlycoSignal	10.2061	Immune
GlycoSignal	7.864	Immune
GlycoSignal	20.4328	Immune
GlycoSignal	19.7047	Immune
GlycoSignal	7.39041	Immune
GlycoSignal	5.04134	Immune
GlycoSignal	6.67425	Immune
GlycoSignal	9.1276	Immune
GlycoSignal	4.5826	Immune
GlycoSignal	15.0884	Immune
GlycoSignal	8.0194	Immune
GlycoSignal	8.68529	Immune
GlycoSignal	10.0023	Immune
GlycoSignal	9.62679	Immune
GlycoSignal	8.06407	Immune
GlycoSignal	7.6563	Immune
GlycoSignal	3.43309	Immune
GlycoSignal	14.3021	Immune
GlycoSignal	5.56438	Immune
GlycoSignal	12.4638	Immune
GlycoSignal	12.6871	Immune
GlycoSignal	7.07058	Immune
GlycoSignal	14.6179	Immune
GlycoSignal	4.86432	Immune
GlycoSignal	13.2815	Immune
GlycoSignal	6.0588	Immune
GlycoSignal	10.2695	Immune
GlycoSignal	7.04884	Immune
GlycoSignal	7.92005	Immune
GlycoSignal	8.97609	Immune
GlycoSignal	7.26223	Immune
GlycoSignal	5.45082	Immune
GlycoSignal	4.59351	Immune
GlycoSignal	8.20551	Immune
GlycoSignal	8.04996	Immune
GlycoSignal	7.87038	Immune
GlycoSignal	8.99791	Immune
GlycoSignal	8.38156	Immune
GlycoSignal	3.05393	Immune
GlycoSignal	8.14101	Immune
GlycoSignal	5.93703	Immune
GlycoSignal	10.7642	Immune
GlycoSignal	14.0477	Immune
GlycoSignal	7.98356	Immune
GlycoSignal	7.61808	Immune
GlycoSignal	13.6189	Immune
GlycoSignal	10.5147	Immune
GlycoSignal	11.4405	Immune
GlycoSignal	17.9652	Immune
GlycoSignal	13.9507	Immune
GlycoSignal	2.58875	Immune
GlycoSignal	9.91389	Immune
GlycoSignal	8.54854	Immune
GlycoSignal	9.21504	Immune
GlycoSignal	3.8847	Immune
GlycoSignal	9.23564	Immune
GlycoSignal	6.36659	Immune
GlycoSignal	9.81059	Immune
GlycoSignal	6.08439	Immune
GlycoSignal	8.62575	Immune
GlycoSignal	6.31658	Immune
GlycoSignal	9.80418	Immune
GlycoSignal	6.80188	Immune
GlycoSignal	9.28428	Immune
GlycoSignal	12.2973	Immune
GlycoSignal	4.42854	Immune
GlycoSignal	11.4988	Immune
GlycoSignal	3.75636	Immune
GlycoSignal	6.54887	Immune
GlycoSignal	12.0431	Immune
GlycoSignal	4.06887	Immune
GlycoSignal	12.6654	Immune
GlycoSignal	16.0657	Immune
GlycoSignal	10.6299	Immune
GlycoSignal	5.83853	Immune
GlycoSignal	14.6759	Immune
GlycoSignal	8.11217	Immune
GlycoSignal	9.94003	Immune
GlycoSignal	7.02693	Immune
GlycoSignal	8.11021	Immune
GlycoSignal	8.73617	Immune
GlycoSignal	11.9775	Immune
GlycoSignal	8.28321	Immune
GlycoSignal	19.3882	Immune
GlycoSignal	4.23319	Immune
GlycoSignal	14.0927	Immune
GlycoSignal	4.47033	Immune
GlycoSignal	9.02322	Immune
GlycoSignal	11.6238	Immune
GlycoSignal	11.9571	Immune
GlycoSignal	17.0462	Immune
GlycoSignal	14.211	Immune
GlycoSignal	21.5733	Immune
GlycoSignal	4.40487	Immune
GlycoSignal	7.47948	Immune
GlycoSignal	6.89499	Immune
GlycoSignal	8.94691	Immune
GlycoSignal	19.5633	Immune
GlycoSignal	13.6646	Immune
GlycoSignal	8.41985	Immune
GlycoSignal	13.2046	Immune
GlycoSignal	14.2184	Immune
GlycoSignal	5.35059	Immune
GlycoSignal	7.47717	Immune
GlycoSignal	9.93958	Immune
GlycoSignal	16.767	Immune
GlycoSignal	15.4613	Immune
GlycoSignal	9.05103	Immune
GlycoSignal	19.651	Immune
GlycoSignal	8.61248	Immune
GlycoSignal	11.5281	Immune
GlycoSignal	10.3258	Immune
GlycoSignal	18.9598	Immune
GlycoSignal	5.57613	Immune
GlycoSignal	5.24099	Immune
GlycoSignal	4.21134	Immune
GlycoSignal	15.4599	Immune
GlycoSignal	17.919	Immune
GlycoSignal	11.5269	Immune
GlycoSignal	8.45603	Immune
GlycoSignal	12.6072	Immune
GlycoSignal	6.61598	Immune
GlycoSignal	8.5042	Immune
GlycoSignal	4.45381	Immune
GlycoSignal	8.28539	Immune
GlycoSignal	4.93498	Immune
GlycoSignal	3.84338	Immune
GlycoSignal	13.8787	Immune
GlycoSignal	15.0747	Immune
GlycoSignal	8.21991	Immune
GlycoSignal	18.6091	Immune
GlycoSignal	6.5944	Immune
GlycoSignal	11.4936	Immune
GlycoSignal	5.51613	Immune
GlycoSignal	7.85355	Immune
GlycoSignal	9.48771	Immune
GlycoSignal	13.6903	Immune
GlycoSignal	7.7508	Immune
GlycoSignal	8.63366	Immune
GlycoSignal	9.73146	Immune
GlycoSignal	11.4096	Immune
GlycoSignal	9.70214	Immune
GlycoSignal	7.06174	Immune
GlycoSignal	10.077	Immune
GlycoSignal	2.99318	Immune
GlycoSignal	9.02418	Immune
GlycoSignal	6.72139	Immune
GlycoSignal	19.7853	Immune
GlycoSignal	12.0106	Immune
GlycoSignal	7.82459	Immune
GlycoSignal	5.7994	Immune
GlycoSignal	10.4709	Immune
GlycoSignal	7.82352	Immune
GlycoSignal	8.51852	Immune
GlycoSignal	8.03704	Immune
GlycoSignal	5.5819	Immune
GlycoSignal	8.9084	Immune
GlycoSignal	6.86045	Immune
GlycoSignal	8.21545	Immune
GlycoSignal	7.89937	Immune
GlycoSignal	4.52856	Immune
GlycoSignal	19.1675	Immune
GlycoSignal	19.1671	Immune
GlycoSignal	6.3288	Immune
GlycoSignal	3.46872	Immune
GlycoSignal	9.13905	Immune
GlycoSignal	9.60077	Immune
GlycoSignal	9.44634	Immune
GlycoSignal	5.53338	Immune
GlycoSignal	13.2694	Immune
GlycoSignal	10.1288	Immune
GlycoSignal	12.3356	Immune
GlycoSignal	9.91976	Immune
GlycoSignal	13.4189	Immune
GlycoSignal	7.08571	Immune
GlycoSignal	11.9001	Immune
GlycoSignal	15.1277	Immune
GlycoSignal	8.38348	Immune
GlycoSignal	6.33768	Immune
GlycoSignal	7.1576	Immune
GlycoSignal	7.80413	Immune
GlycoSignal	9.70137	Immune
GlycoSignal	7.71691	Immune
GlycoSignal	3.5515	Immune
GlycoSignal	8.67734	Immune
GlycoSignal	21.8151	Immune
GlycoSignal	9.82214	Immune
GlycoSignal	8.03649	Immune
GlycoSignal	8.04976	Immune
GlycoSignal	4.93298	Immune
GlycoSignal	14.0645	Immune
GlycoSignal	16.6407	Immune
GlycoSignal	8.75455	Immune
GlycoSignal	8.06348	Immune
GlycoSignal	9.91022	Immune
GlycoSignal	9.98665	Immune
GlycoSignal	7.75255	Immune
GlycoSignal	10.845	Immune
GlycoSignal	9.74771	Immune
GlycoSignal	5.4403	Immune
GlycoSignal	3.97221	Immune
GlycoSignal	8.23264	Immune
GlycoSignal	9.67361	Immune
GlycoSignal	6.20648	Immune
GlycoSignal	8.27281	Immune
GlycoSignal	7.38616	Immune
GlycoSignal	8.19308	Immune
GlycoSignal	22.1182	Immune
GlycoSignal	11.0006	Immune
GlycoSignal	14.5841	Immune
GlycoSignal	17.6879	Immune
GlycoSignal	11.581	Immune
GlycoSignal	11.1796	Immune
GlycoSignal	15.4839	Immune
GlycoSignal	19.3441	Immune
GlycoSignal	3.59335	Immune
GlycoSignal	3.8254	Immune
GlycoSignal	30.2684	Immune
GlycoSignal	14.6164	Immune
GlycoSignal	9.19359	Immune
GlycoSignal	3.09017	Immune
GlycoSignal	10.3887	Immune
GlycoSignal	8.65749	Immune
GlycoSignal	6.32177	Immune
GlycoSignal	17.6667	Immune
GlycoSignal	8.96649	Immune
GlycoSignal	22.8401	Immune
GlycoSignal	2.16694	Immune
GlycoSignal	3.8496	Immune
GlycoSignal	9.83826	Immune
GlycoSignal	8.63488	Immune
GlycoSignal	6.18491	Immune
GlycoSignal	6.85533	Immune
GlycoSignal	7.54375	Immune
GlycoSignal	19.527	Immune
GlycoSignal	4.95832	Immune
GlycoSignal	8.19676	Immune
GlycoSignal	5.71662	Immune
GlycoSignal	9.48597	Immune
GlycoSignal	8.04028	Immune
GlycoSignal	7.42959	Immune
GlycoSignal	11.1999	Immune
GlycoSignal	11.855	Immune
GlycoSignal	7.86762	Immune
GlycoSignal	9.96965	Immune
GlycoSignal	10.0973	Immune
GlycoSignal	8.92514	Immune
GlycoSignal	12.0891	Immune
GlycoSignal	7.66383	Immune
GlycoSignal	7.18598	Immune
GlycoSignal	6.53563	Immune
GlycoSignal	19.5559	Immune
GlycoSignal	7.36917	Immune
GlycoSignal	17.1622	Immune
GlycoSignal	8.69084	Immune
GlycoSignal	11.4754	Immune
GlycoSignal	15.1546	Immune
GlycoSignal	12.9574	Immune
GlycoSignal	19.3152	Immune
GlycoSignal	7.14405	Immune
GlycoSignal	12.2419	Immune
GlycoSignal	13.4218	Immune
GlycoSignal	8.46904	Immune
GlycoSignal	4.30654	Immune
GlycoSignal	13.2818	Immune
GlycoSignal	5.29388	Immune
GlycoSignal	2.27275	Immune
GlycoSignal	7.5382	Immune
GlycoSignal	14.4471	Immune
GlycoSignal	8.07019	Immune
GlycoSignal	9.40163	Immune
GlycoSignal	9.73102	Immune
GlycoSignal	13.1865	Immune
GlycoSignal	9.96622	Immune
GlycoSignal	4.78622	Immune
GlycoSignal	9.09135	Immune
GlycoSignal	16.2237	Immune
GlycoSignal	15.9141	Immune
GlycoSignal	14.0874	Immune
GlycoSignal	14.9769	Immune
GlycoSignal	8.92985	Immune
GlycoSignal	10.6272	Immune
GlycoSignal	12.6084	Immune
GlycoSignal	7.41498	Immune
GlycoSignal	6.24423	Immune
GlycoSignal	10.7707	Immune
GlycoSignal	10.4848	Immune
GlycoSignal	11.3272	Immune
GlycoSignal	8.96259	Immune
GlycoSignal	18.6697	Immune
GlycoSignal	7.39448	Immune
GlycoSignal	14.1192	Immune
GlycoSignal	11.7208	Immune
GlycoSignal	10.3743	Immune
GlycoSignal	5.53243	Immune
GlycoSignal	5.63366	Immune
GlycoSignal	6.36219	Immune
GlycoSignal	12.4776	Immune
GlycoSignal	4.54967	Immune
GlycoSignal	11.1806	Immune
GlycoSignal	7.89401	Immune
GlycoSignal	7.88081	Immune
GlycoSignal	8.20385	Immune
GlycoSignal	7.75185	Immune
GlycoSignal	7.33072	Immune
GlycoSignal	4.66131	Immune
GlycoSignal	14.9393	Immune
GlycoSignal	8.98778	Immune
GlycoSignal	8.69609	Immune
GlycoSignal	8.21695	Immune
GlycoSignal	9.57498	Immune
GlycoSignal	7.40148	Immune
GlycoSignal	9.03896	Immune
GlycoSignal	12.9672	Immune
GlycoSignal	7.04257	Immune
GlycoSignal	7.29158	Immune
GlycoSignal	21.1134	Immune
GlycoSignal	11.2883	Immune
GlycoSignal	7.72085	Immune
GlycoSignal	2.86598	Immune
GlycoSignal	15.3489	Immune
GlycoSignal	7.86815	Immune
GlycoSignal	5.49659	Immune
GlycoSignal	5.38937	Immune
GlycoSignal	12.5878	Immune
GlycoSignal	27.6781	Immune
GlycoSignal	12.1878	Immune
GlycoSignal	8.0381	Immune
GlycoSignal	5.43974	Immune
GlycoSignal	5.08744	Immune
GlycoSignal	5.95298	Immune
GlycoSignal	6.79559	Immune
GlycoSignal	7.55311	Immune
GlycoSignal	21.1708	Immune
GlycoSignal	10.8049	Immune
GlycoSignal	10.973	Immune
GlycoSignal	7.05037	Immune
GlycoSignal	11.8988	Immune
GlycoSignal	12.2238	Immune
GlycoSignal	13.1314	Immune
GlycoSignal	7.27658	Immune
GlycoSignal	9.82244	Immune
GlycoSignal	4.65796	Immune
GlycoSignal	8.56421	Immune
GlycoSignal	6.4805	Immune
GlycoSignal	11.2725	Immune
GlycoSignal	6.35091	Immune
GlycoSignal	5.60599	Immune
GlycoSignal	17.5608	Immune
GlycoSignal	12.2216	Immune
GlycoSignal	7.71816	Immune
GlycoSignal	5.1625	Immune
GlycoSignal	17.2272	Immune
GlycoSignal	8.71294	Immune
GlycoSignal	2.44652	Immune
GlycoSignal	9.66255	Immune
GlycoSignal	14.3493	Immune
GlycoSignal	12.9687	Immune
GlycoSignal	12.1764	Immune
GlycoSignal	20.2049	Immune
GlycoSignal	5.54415	Immune
GlycoSignal	9.93149	Immune
GlycoSignal	9.4142	Immune
GlycoSignal	6.16608	Immune
GlycoSignal	11.3329	Immune
GlycoSignal	8.03292	Immune
GlycoSignal	4.75156	Immune
GlycoSignal	5.97083	Immune
GlycoSignal	18.633	Immune
GlycoSignal	6.66554	Immune
GlycoSignal	6.30653	Immune
GlycoSignal	10.3144	Immune
GlycoSignal	17.9582	Immune
GlycoSignal	6.73329	Immune
GlycoSignal	8.15998	Immune
GlycoSignal	5.8186	Immune
GlycoSignal	8.50093	Immune
GlycoSignal	14.4096	Immune
GlycoSignal	15.4902	Immune
GlycoSignal	13.1475	Immune
GlycoSignal	11.8379	Immune
GlycoSignal	14.9895	Immune
GlycoSignal	11.0395	Immune
GlycoSignal	8.74355	Immune
GlycoSignal	23.6194	Immune
GlycoSignal	11.0548	Immune
GlycoSignal	7.70145	Immune
GlycoSignal	8.71135	Immune
GlycoSignal	7.18421	Immune
GlycoSignal	4.53033	Immune
GlycoSignal	3.38985	Immune
GlycoSignal	11.9469	Immune
GlycoSignal	8.15113	Immune
GlycoSignal	6.04615	Immune
GlycoSignal	13.5473	Immune
GlycoSignal	12.792	Immune
GlycoSignal	6.29068	Immune
GlycoSignal	12.9316	Immune
GlycoSignal	12.4537	Immune
GlycoSignal	9.09999	Immune
GlycoSignal	9.83664	Immune
GlycoSignal	10.1411	Immune
GlycoSignal	9.19366	Immune
GlycoSignal	12.4442	Immune
GlycoSignal	3.02955	Immune
GlycoSignal	8.91092	Immune
GlycoSignal	16.8385	Immune
GlycoSignal	4.89057	Immune
GlycoSignal	15.131	Immune
GlycoSignal	6.30272	Immune
GlycoSignal	15.9534	Immune
GlycoSignal	11.3663	Immune
GlycoSignal	13.185	Immune
GlycoSignal	7.69866	Immune
GlycoSignal	5.72562	Immune
GlycoSignal	13.8603	Immune
GlycoSignal	6.13359	Immune
GlycoSignal	6.80387	Immune
GlycoSignal	9.68196	Immune
GlycoSignal	13.1358	Immune
GlycoSignal	18.7878	Immune
GlycoSignal	12.3955	Immune
GlycoSignal	9.08346	Immune
GlycoSignal	16.0804	Immune
GlycoSignal	4.6453	Immune
GlycoSignal	17.0483	Immune
GlycoSignal	10.0435	Immune
GlycoSignal	13.5035	Immune
GlycoSignal	16.2634	Immune
GlycoSignal	13.3494	Immune
GlycoSignal	7.43604	Immune
GlycoSignal	17.8081	Immune
GlycoSignal	18.1406	Immune
GlycoSignal	6.16231	Immune
GlycoSignal	4.3201	Immune
GlycoSignal	9.61322	Immune
GlycoSignal	18.3283	Immune
GlycoSignal	14.337	Immune
GlycoSignal	5.68994	Immune
GlycoSignal	14.4865	Immune
GlycoSignal	7.80086	Immune
GlycoSignal	7.89112	Immune
GlycoSignal	4.5794	Immune
GlycoSignal	3.67792	Immune
GlycoSignal	12.5495	Immune
GlycoSignal	1.98629	Immune
GlycoSignal	8.67275	Immune
GlycoSignal	6.0253	Immune
GlycoSignal	8.89969	Immune
GlycoSignal	17.3774	Immune
GlycoSignal	6.36819	Immune
GlycoSignal	8.8984	Immune
GlycoSignal	14.1093	Immune
GlycoSignal	6.86981	Immune
GlycoSignal	11.0253	Immune
GlycoSignal	9.90069	Immune
GlycoSignal	12.5035	Immune
GlycoSignal	15.2123	Immune
GlycoSignal	11.8919	Immune
GlycoSignal	10.8232	Immune
GlycoSignal	9.99339	Immune
GlycoSignal	24.2452	Immune
GlycoSignal	2.45098	Immune
GlycoSignal	10.7882	Immune
GlycoSignal	15.9363	Immune
GlycoSignal	4.88728	Immune
GlycoSignal	17.014	Immune
GlycoSignal	8.2872	Immune
GlycoSignal	13.821	Immune
GlycoSignal	2.44435	Immune
GlycoSignal	13.2894	Immune
GlycoSignal	23.3351	Immune
GlycoSignal	23.0579	Immune
GlycoSignal	5.35944	Immune
GlycoSignal	6.22177	Immune
GlycoSignal	12.8389	Immune
GlycoSignal	5.41653	Immune
GlycoSignal	11.8954	Immune
GlycoSignal	14.9466	Immune
GlycoSignal	10.8486	Immune
GlycoSignal	18.5799	Immune
GlycoSignal	13.7885	Immune
GlycoSignal	8.05223	Immune
GlycoSignal	8.55204	Immune
GlycoSignal	7.10534	Immune
GlycoSignal	10.3388	Immune
GlycoSignal	8.59078	Immune
GlycoSignal	13.3254	Immune
GlycoSignal	3.38335	Immune
GlycoSignal	2.91045	Immune
GlycoSignal	8.67706	Immune
GlycoSignal	7.38941	Immune
GlycoSignal	8.64268	Immune
GlycoSignal	5.29289	Immune
GlycoSignal	5.42419	Immune
GlycoSignal	6.92509	Immune
GlycoSignal	13.1844	Immune
GlycoSignal	6.91645	Immune
GlycoSignal	5.95911	Immune
GlycoSignal	5.02932	Immune
GlycoSignal	10.1871	Immune
GlycoSignal	14.4632	Immune
GlycoSignal	11.2253	Immune
GlycoSignal	11.196	Immune
GlycoSignal	10.885	Immune
GlycoSignal	8.97065	Immune
GlycoSignal	7.64068	Immune
GlycoSignal	7.3934	Immune
GlycoSignal	16.0109	Immune
GlycoSignal	6.66426	Immune
GlycoSignal	6.28237	Immune
GlycoSignal	6.14519	Immune
GlycoSignal	3.15463	Immune
GlycoSignal	4.06088	Immune
GlycoSignal	6.05723	Immune
GlycoSignal	12.6059	Immune
GlycoSignal	10.1347	Immune
GlycoSignal	15.5921	Immune
GlycoSignal	5.32874	Immune
GlycoSignal	8.18842	Immune
GlycoSignal	11.6273	Immune
GlycoSignal	14.4927	Immune
GlycoSignal	5.39003	Immune
GlycoSignal	14.4844	Immune
GlycoSignal	8.14839	Immune
GlycoSignal	4.26111	Immune
GlycoSignal	13.5027	Immune
GlycoSignal	7.62909	Immune
GlycoSignal	11.0323	Immune
GlycoSignal	15.117	Immune
GlycoSignal	11.0331	Immune
GlycoSignal	15.2053	Immune
GlycoSignal	16.8617	Immune
GlycoSignal	8.30601	Immune
GlycoSignal	9.47716	Immune
GlycoSignal	6.35818	Immune
GlycoSignal	4.71963	Immune
GlycoSignal	4.08744	Immune
GlycoSignal	12.1232	Immune
GlycoSignal	5.79376	Immune
GlycoSignal	13.3813	Immune
GlycoSignal	6.2126	Immune
GlycoSignal	16.7006	Immune
GlycoSignal	18.7584	Immune
GlycoSignal	7.00941	Immune
GlycoSignal	11.6517	Immune
GlycoSignal	17.3097	Immune
GlycoSignal	4.38898	Immune
GlycoSignal	10.6969	Immune
GlycoSignal	14.8489	Immune
GlycoSignal	20.3146	Immune
GlycoSignal	10.8576	Immune
GlycoSignal	10.309	Immune
GlycoSignal	9.32587	Immune
GlycoSignal	18.7423	Immune
GlycoSignal	11.8282	Immune
GlycoSignal	10.2437	Immune
GlycoSignal	8.60295	Immune
GlycoSignal	7.94908	Immune
GlycoSignal	7.64782	Immune
GlycoSignal	3.88676	Immune
GlycoSignal	7.9487	Immune
GlycoSignal	0.629854	Immune
GlycoSignal	22.4472	Immune
GlycoSignal	12.9316	Immune
GlycoSignal	8.17067	Immune
GlycoSignal	15.3254	Immune
GlycoSignal	5.76775	Immune
GlycoSignal	8.48434	Immune
GlycoSignal	8.04402	Immune
GlycoSignal	9.46302	Immune
GlycoSignal	6.63923	Immune
GlycoSignal	8.63208	Immune
GlycoSignal	13.3842	Immune
GlycoSignal	12.4088	Immune
GlycoSignal	10.8472	Immune
GlycoSignal	4.20241	Immune
GlycoSignal	7.80192	Immune
GlycoSignal	6.78321	Immune
GlycoSignal	14.2562	Immune
GlycoSignal	12.1987	Immune
GlycoSignal	24.9906	Immune
GlycoSignal	16.8394	Immune
GlycoSignal	15.0045	Immune
GlycoSignal	12.5627	Immune
GlycoSignal	13.6456	Immune
GlycoSignal	8.46333	Immune
GlycoSignal	10.5554	Immune
GlycoSignal	2.21392	Immune
GlycoSignal	11.6561	Immune
GlycoSignal	13.2413	Immune
GlycoSignal	12.1417	Immune
GlycoSignal	23.7261	Immune
GlycoSignal	11.5702	Immune
GlycoSignal	9.11917	Immune
GlycoSignal	3.74505	Immune
GlycoSignal	7.02475	Immune
GlycoSignal	14.5524	Immune
GlycoSignal	5.45747	Immune
GlycoSignal	24.5645	Immune
GlycoSignal	5.66879	Immune
GlycoSignal	13.0446	Immune
GlycoSignal	11.7932	Immune
GlycoSignal	4.98702	Immune
GlycoSignal	8.72345	Immune
GlycoSignal	11.6025	Immune
GlycoSignal	17.5186	Immune
GlycoSignal	8.45478	Immune
GlycoSignal	8.16897	Immune
GlycoSignal	8.76754	Immune
GlycoSignal	7.26887	Immune
GlycoSignal	10.5168	Immune
GlycoSignal	9.53983	Immune
GlycoSignal	17.3107	Immune
GlycoSignal	7.24016	Immune
GlycoSignal	10.4617	Immune
GlycoSignal	3.63742	Immune
GlycoSignal	11.7331	Immune
GlycoSignal	9.07311	Immune
GlycoSignal	17.7935	Immune
GlycoSignal	14.1716	Immune
GlycoSignal	7.23397	Immune
GlycoSignal	13.4788	Immune
GlycoSignal	8.54337	Immune
GlycoSignal	15.2536	Immune
GlycoSignal	11.1213	Immune
GlycoSignal	15.3974	Immune
GlycoSignal	10.6069	Immune
GlycoSignal	8.96701	Immune
GlycoSignal	5.97861	Immune
GlycoSignal	9.77696	Immune
GlycoSignal	6.78597	Immune
GlycoSignal	11.5943	Immune
GlycoSignal	11.1727	Immune
GlycoSignal	9.8549	Immune
GlycoSignal	7.15914	Immune
GlycoSignal	7.83146	Immune
GlycoSignal	11.5585	Immune
GlycoSignal	19.3345	Immune
GlycoSignal	5.21982	Immune
GlycoSignal	8.63312	Immune
GlycoSignal	7.40733	Immune
GlycoSignal	3.96275	Immune
GlycoSignal	18.865	Immune
GlycoSignal	7.28779	Immune
GlycoSignal	18.5119	Immune
GlycoSignal	18.305	Immune
GlycoSignal	11.8496	Immune
GlycoSignal	14.6114	Immune
GlycoSignal	3.99588	Immune
GlycoSignal	7.8525	Immune
GlycoSignal	28.4896	Immune
GlycoSignal	6.883	Immune
GlycoSignal	11.8445	Immune
GlycoSignal	5.98534	Immune
GlycoSignal	12.8908	Immune
GlycoSignal	15.0046	Immune
GlycoSignal	11.9047	Immune
GlycoSignal	9.78945	Immune
GlycoSignal	8.42732	Immune
GlycoSignal	13.4107	Immune
GlycoSignal	3.77754	Immune
GlycoSignal	8.26485	Immune
GlycoSignal	12.0696	Immune
GlycoSignal	6.47848	Immune
GlycoSignal	8.05942	Immune
GlycoSignal	10.5993	Immune
GlycoSignal	7.97784	Immune
GlycoSignal	8.92638	Immune
GlycoSignal	24.9662	Immune
GlycoSignal	16.6456	Immune
GlycoSignal	7.84318	Immune
GlycoSignal	11.9892	Immune
GlycoSignal	9.07069	Immune
GlycoSignal	16.3446	Immune
GlycoSignal	11.3256	Immune
GlycoSignal	17.3341	Immune
GlycoSignal	18.7759	Immune
GlycoSignal	14.722	Immune
GlycoSignal	3.60971	Immune
GlycoSignal	10.6986	Immune
GlycoSignal	14.1764	Immune
GlycoSignal	10.424	Immune
GlycoSignal	10.7391	Immune
GlycoSignal	8.64012	Immune
GlycoSignal	13.657	Immune
GlycoSignal	5.68074	Immune
GlycoSignal	8.7372	Immune
GlycoSignal	8.44345	Immune
GlycoSignal	11.9757	Immune
GlycoSignal	5.62916	Immune
GlycoSignal	5.5522	Immune
GlycoSignal	15.3571	Immune
GlycoSignal	10.1616	Immune
GlycoSignal	3.90702	Immune
GlycoSignal	14.6908	Immune
GlycoSignal	20.5954	Immune
GlycoSignal	14.9806	Immune
GlycoSignal	6.92327	Immune
GlycoSignal	5.33717	Immune
GlycoSignal	15.1352	Immune
GlycoSignal	7.30645	Immune
GlycoSignal	13.0289	Immune
GlycoSignal	18.7785	Immune
GlycoSignal	14.1879	Immune
GlycoSignal	5.19898	Immune
GlycoSignal	6.96647	Immune
GlycoSignal	26.909	Immune
GlycoSignal	8.41874	Immune
GlycoSignal	8.58283	Immune
GlycoSignal	12.295	Immune
GlycoSignal	9.35187	Immune
GlycoSignal	13.5874	Immune
GlycoSignal	2.63448	Immune
GlycoSignal	16.987	Immune
GlycoSignal	19.1463	Immune
GlycoSignal	4.39731	Immune
GlycoSignal	13.4201	Immune
GlycoSignal	11.3781	Immune
GlycoSignal	10.5472	Immune
GlycoSignal	12.8355	Immune
GlycoSignal	5.07984	Immune
GlycoSignal	4.68765	Immune
GlycoSignal	6.45564	Immune
GlycoSignal	8.11109	Immune
GlycoSignal	3.96692	Immune
GlycoSignal	7.12003	Immune
GlycoSignal	6.44161	Immune
GlycoSignal	7.01718	Immune
GlycoSignal	14.2038	Immune
GlycoSignal	14.3756	Immune
GlycoSignal	17.9125	Immune
GlycoSignal	9.27143	Immune
GlycoSignal	5.898	Immune
GlycoSignal	12.0455	Immune
GlycoSignal	8.43853	Immune
GlycoSignal	15.988	Immune
GlycoSignal	9.7631	Immune
GlycoSignal	17.6751	Immune
GlycoSignal	12.3379	Immune
GlycoSignal	10.5143	Immune
GlycoSignal	29.2462	Immune
GlycoSignal	19.3441	Immune
GlycoSignal	14.0319	Immune
GlycoSignal	3.13442	Immune
GlycoSignal	13.4888	Immune
GlycoSignal	10.1498	Immune
GlycoSignal	7.12949	Immune
GlycoSignal	7.8097	Immune
GlycoSignal	5.25076	Immune
GlycoSignal	7.26122	Immune
GlycoSignal	5.65114	Immune
GlycoSignal	16.1907	Immune
GlycoSignal	17.01	Immune
GlycoSignal	9.14221	Immune
GlycoSignal	12.8088	Immune
GlycoSignal	19.6085	Immune
GlycoSignal	4.78399	Immune
GlycoSignal	8.95759	Immune
GlycoSignal	5.11553	Immune
GlycoSignal	14.7704	Immune
GlycoSignal	11.1027	Immune
GlycoSignal	9.00643	Immune
GlycoSignal	7.52806	Immune
GlycoSignal	15.7737	Immune
GlycoSignal	10.9224	Immune
GlycoSignal	20.6274	Immune
GlycoSignal	16.0806	Immune
GlycoSignal	13.2351	Immune
GlycoSignal	28.1534	Immune
GlycoSignal	12.3381	Immune
GlycoSignal	6.76738	Immune
GlycoSignal	7.76285	Immune
GlycoSignal	7.69609	Immune
GlycoSignal	10.0066	Immune
GlycoSignal	7.42697	Immune
GlycoSignal	17.6222	Immune
GlycoSignal	8.96333	Immune
GlycoSignal	9.55523	Immune
[truncated: 87,931 more rows]
