# Supplementary material for: Cell-intrinsic metabolic phenotypes identified in patients with glioblastoma, using mass spectrometry imaging of 13C-labelled glucose metabolism
Source: Nat Metab. 2025 May 19;7(5):928–39. doi: 10.1038/s42255-025-01293-y (PMC12116388; doi:10.1038/s42255-025-01293-y)
Supplement: Supplementary file 5 — Statistical source data. [file 42255_2025_1293_MOESM5_ESM.xlsx]

## Sheet: Fig 3e
Sphere diameter (μM)
Region 1	Region 2	Region 3
624	410	623
657	763	492
632	766	340
294	978	632
574	526	387
467	418	1007
393	425	1133
710	870	586
660	878	907
698	437	1266
796	624	896
927	720	1127
616	501	1023
678	451	718
670		295
519		262
276		519
659		377
563		980
374		854
695		606
685		625
764		1060
798		717
773		1198
661		834
616		642
717		509
585		435
285		661
680		339
415		938
		913
636		625
523		804
745		747
786		651
871		1110
582		1050
508		765
677
649
499
651
756
571

## Sheet: Fig 3 e
	Region 1														Region 2														Region 3
ATP	2.97269	12.6729	8.15852	7.44747	13.4689	19.6133	7.4867	15.8469							21.0786	12.9948	6.23135	7.2441	7.12572	9.30786	15.5924	12.0841	6.03135	9.6786	16.4676	5.20561	9.5532	19.7837	4.7333	2.44995	6.9551	6.76886	12.9153	6.45387	8.32944
ADP	2.12097	10.3626	11.6187	10.0552	6.77276	13.2901	6.35811	14.8939							14.3568	9.87177	8.1139	8.38486	7.27869	8.54595	15.6059	13.3519	4.28412	8.30748	6.33817	7.47646	18.8907	12.4784	8.49275	3.93258	5.91293	5.66608	6.95694	4.87002	4.27128
AMP	1.24746	2.59581	2.34372	1.72108	2.10528	1.88653	1.801	1.92292							3.72513	2.57246	1.94929	1.62493	1.9143	1.63874	2.38112	2.42746	1.61647	1.82766	1.73893	2.71736	3.3492	2.37318	2.50711	2.13698	2.04908	2.01151	2.29712	2.11582	1.76944
ATP/ADP	1.40157	1.22295	0.702186	0.740661	1.98868	1.47579	1.1775	1.06398							1.46819	1.31636	0.767985	0.86395	0.978984	1.08915	0.999136	0.905042	1.40784	1.16505	2.59817	0.696267	0.50571	1.58544	0.557334	0.622988	1.17625	1.19463	1.85647	1.32522	1.9501
PCr	1.00777	1.17125	1.18438	1.13929	1.25999	1.85811	1.18794	1.22674							1.54763	1.43295	1.39167	1.22958	1.57338	1.3589	1.68693	1.39317	1.27193	1.56074	1.43108	1.18151	1.44605	1.586	1.23667	1.18309	1.38531	1.53441	1.45805	1.44421	1.34267

## Sheet: Fig 3g
	GTP2 Med							GTP2 Lat
[U-13C]lactate	4622.18	4349.71	4950.81	4022.1	5033.98	5126.43	4650.25	3492.72	3245.03	3528.18
[13C2]glutamate	12.855	8.7755	6.43016	9.74543	10.5806	13.347	11.8913	3.56341	5.01584	8.79462
	AT21 4							AT21 1+2
[U-13C]lactate	3659.39	3187.85	3334.76	3115.11	4074.02			2381.49	2107.4	2290.11	2319.7	1972.8	2157.69
[13C2]glutamate	32.8066	21.9398	28.3098	20.9317	19.6951			16.7136	10.8671	11.6999	12.0211	11.9393	11.5031
