# Supplementary material for: Cell-intrinsic metabolic phenotypes identified in patients with glioblastoma, using mass spectrometry imaging of 13C-labelled glucose metabolism
Source: Nat Metab. 2025 May 19;7(5):928–39. doi: 10.1038/s42255-025-01293-y (PMC12116388; doi:10.1038/s42255-025-01293-y)
Supplement: Supplementary file 6 — Statistical source data. [file 42255_2025_1293_MOESM6_ESM.xlsx]

## Sheet: Fig 4b
Neurosphere [U-13C]lactate					PDOX [U-13C]lactate
AT8	S2	AT5			AT8	S2	AT5
5395.38	3228.49	1868.58			17.9896	12.4482	10.4895
5690.02	3176.42	1576.43			22.3006	11.7855	9.81355
5883.66	3486.6	2093.19			10.1533	10.6663	10.4245
5974.97	3069.4	2132
	3193.07
Neurosphere 2C13glutamate					PDOX 2C13glutamate
AT8	S2	AT5			AT8	S2	AT5
9.97491	14.0391	19.4816			0.707223	1.00907	2.3914
5.44778	13.0278	18.4066			1.38995	1.47928	2.37522
8.32446	10.6599	17.8265			1.04747	1.50479	2.48413
5.97571	9.72634	14.9743
	18.9947

## Sheet: Fig 4c
[13C2] Fumarate			[13C2] Malate
A11	S2		A11	S2
0	24.2202		86.6179	461.129
1.84972	36.7577		116.602	560.535
0	57.4911		73.7114	592.665
4.54208	38.7863		88.5692	516.766
4.45515	30.0743		96.9575	505.032
0	78.7874		92.5788	785.866
3.72963	32.3905		97.3529	469.889
0	39.4845		97.3028	387.059
0	39.9255		122.4	472.983
1.9026	39.78		109.711	465.264
1.97188	20.9937		209.991	435.768
2.12207	22.7522		92.9118	390.71
