# Supplementary material for: Cell-intrinsic metabolic phenotypes identified in patients with glioblastoma, using mass spectrometry imaging of 13C-labelled glucose metabolism
Source: Nat Metab. 2025 May 19;7(5):928–39. doi: 10.1038/s42255-025-01293-y (PMC12116388; doi:10.1038/s42255-025-01293-y)
Supplement: Supplementary file 7 — Statistical source data. [file 42255_2025_1293_MOESM7_ESM.xlsx]

## Sheet: Ext_Fig_1a
GB1	[U-13C] lactate																	13C2glutamate
Periphery	72.4971	132.16	261.653	267.821	89.6419	272.805											Periphery	0	0.917784	2.62826	0.922492	0.344279	7.77937
Core	96.0501	160.709	211.824	193.897	379.133	392.408	482.543	318.232	445.85	212.506	317.354	170.89	117.694	123.182	254.859	258.649	Core	9.13728	27.4709	6.84415	5.89203	8.89566	13.2601	4.43076	10.7007	12.3059	27.2109	16.7074	2.66783	2.89974	2.11611	24.7505	13.6616
GB2
	[U-13C] lactate									13C2glutamate
Periphery	673.989	644.595	503.203	534.99					Periphery	7.50731	2.74853	10.1348	4.29045
Core	309.629	453.965	689.438	801.199	331.55	302.567	465.504	418.509	Core	4.97248	7.44704	14.2796	4.65421	12.5616	5.59818	5.38238	7.44241

## Sheet: Ext_Fig_1c
13C2glutamate	13C2malate	13C2fumarate	13C2succiante
0.344279	0.0573874	0	0.0235422
2.62826	0.817165	0.0919481	0.429799
0.922492	0.0700491	0.0210098	0.192536
5.89203	1.71717	0.156181	2.12018
0	0	0	0
0.917784	0.456508	0.0522914	1.11826
2.66783	1.50597	0.181203	1.37874
2.11611	0.722432	0.20726	0.670882
2.89974	1.00831	0.141715	0.610023
5.59818	0.415099	0.0775505	0.439237
11.705	7.75401	1.38676	8.14047
6.5602	1.13568	0.0885434	0.662407
4.23016	0.0843445	0.00987797	0.0729127
10.3742	1.49009	0.346555	0.664499
3.61379	0.0802662	0.00617964	0.0551708
5.53511	0.0658176	0.00424995	0.0619956
4.44695	0.461212	0.064198	0.269025
9.99818	4.49586	0.671725	3.74468
14.0453	3.44621	0.317453	1.90648
12.2026	1.34029	0.124958	0.694245
17.5553	3.03475	0.343174	3.43167
8.70333	6.32363	0.616804	4.12591
27.4709	11.1701	1.63075	9.60824
27.2109	7.34287	0.714319	3.57438
10.1814	2.58164	0.288084	1.29595
11.602	1.07935	0.366669	0.658623
13.4238	11.2113	1.70966	7.15364
16.9187	2.72483	0.27255	1.66492
13.474	1.97176	0.594109	2.55314
24.9115	9.47501	0.942039	3.33988
18.3028	6.30293	0.836874	4.40428
16.8463	11.8481	2.00632	9.84502
13.7418	2.91803	0.520385	1.53213
19.263	5.44022	0.613758	2.90197
15.7269	2.19851	0.506745	1.05477
18.8304	4.95412	0.828254	5.07967
4.29045	0.923387	0.0394576	0.806256
7.50731	0.485341	0.076629	0.187678
2.74853	0.439947	0.0640316	0.744426
4.43076	0.292101	0.0471514	0.588546
4.65421	0.59232	0.0698678	1.17414
8.37349	1.64943	0.306904	1.14132
12.2887	8.64629	1.37989	8.34219
8.75246	0.332621	0.0133646	0.348809
4.93154	0.124726	0.0270966	0.109625
9.54763	3.1288	0.236037	0.873793
13.3996	4.06334	0.375362	2.59196
6.68463	0.328568	0.018267	0.282722
13.9005	3.5665	0.571355	3.66478
15.7917	3.99363	0.307279	2.96801
9.40491	1.33388	0.157157	0.870056
13.6864	2.67478	1.04692	2.36617
15.4194	2.31867	0.715474	1.31381
