# Supplementary material for: Cell-intrinsic metabolic phenotypes identified in patients with glioblastoma, using mass spectrometry imaging of 13C-labelled glucose metabolism
Source: Nat Metab. 2025 May 19;7(5):928–39. doi: 10.1038/s42255-025-01293-y (PMC12116388; doi:10.1038/s42255-025-01293-y)
Supplement: Supplementary file 8 — Statistical source data. [file 42255_2025_1293_MOESM8_ESM.xlsx]

## Sheet: Ext_Fig2c
PCr relativ e abundance				ATP relativ e abundance
GB1	GB2	Metastasis		GB1	GB2	Metastasis
0.977344	2.95954	0.383237		19.4749	24.1491	16.6761
0.358976	1.77869	0.434293		6.69045	15.3054	7.59391
2.00122	2.14345	0.926798		15.5376	15.0328	1.9063
0.979269	1.29231	0.795738		35.8465	18.5546	0.937491
0.472475	0.659608	1.29016		5.63997	24.3919	5.39534
1.33731	0.905579	1.50788		21.0068	20.9487	4.34278
0.404217	3.25882	0.60083		0.542179	13.6313	2.52135
0.545239	2.10836	1.11997		7.95592	14.3009	1.77367
0.505001	1.65506	0.369706		9.96637	16.3635	1.76235
0.480859	3.06219	0.33408		3.332	5.16642	2.30588
0.780523	1.43214	0.95374		26.778	28.8039	30.7966
2.2916	0.376988	0.842959		53.4236	9.34773	1.66613
1.38717		0.77206		18.6687		1.36547
3.84614		0.862111		39.4912		2.79353
2.75577				31.5057
4.3522				31.8762
2.79837				28.3736
2.0276				25.7806
1.53614				22.5516
1.36323				22.7986
4.93497				34.1764
2.65098				45.2552

## Sheet: Ext_Fig_ 2d
Tumoue	Time	[13C2]glutamine	[U-13C]lactate	[13C2]glutamate	[U-13C]glucose	Glutamine	Serine	Lactate	Pyruvate	Malate	Glutamic acid
Metastasis	0	80976	137074	22016	1.75308e+06	9.99436e+06	44073	3297545	146390	337511	148021
Metastasis	30	185317	286885	9189	2.04725e+06	9.64638e+06	39734	3902706	233535	285940	147919
Metastasis	65	253151	238764	51561	2.27686e+06	8.65983e+06	36583	2605872	153207	164392	88124
Metastasis	90	66822	110973	57569	1.6957e+06	8.86951e+06	37451	2515020	128563	230633	89834
Metastasis	120	339243	494633	76234	2.50641e+06	7.81948e+06	32531	4243029	298405	256285	203303
Metastasis	130	417133	631262	0	2.52277e+06	7.62772e+06	34262	4289442	302783	247739	180168
GB1	0	35766	975	9822	448897	8.48897e+06	41374	2417571	108376	107366	106348
GB1	30	55176	76191	ND	1.61518e+06	8.67818e+06	36207	4576187	210019	189831	136443
GB1	65	86700	111242	29102	2.00628e+06	8.88552e+06	35615	2878676	158471	174209	141328
GB1	90	138866	119912	ND	2.3552e+06	8.99184e+06	35388	1864968	127773	110416	90621
GB1	120	164829	273599	ND	2.33059e+06	8.85546e+06	37508	3789696	254460	208384	178849
GB1	130	185703	340972	ND	2.18008e+06	8.90331e+06	36311	4714241	339106	308580	208112
GB2	0	45665	ND	ND	ND	9994363	55650	5333179	120342	110826	155747
GB2	30	58016	123009	43856	2.42139e+06	9646378	52570	3988172	160324	123746	93846
GB2	65	100322	309137	4962	2.53675e+06	8659828	63589	5463861	279812	120293	93461
GB2	90	161009	490620	11939	2.88272e+06	8869511	42956	5031684	274854	121135	131321
GB2	120	230332	419053	20994	3.19337e+06	7819478	36324	2644420	169577	70821	109868
GB2	130	262727	482060	13439	2.60509e+06	7627721	36826	2528348	212729	98683	132450
