# Supplementary material for: Cell-intrinsic metabolic phenotypes identified in patients with glioblastoma, using mass spectrometry imaging of 13C-labelled glucose metabolism
Source: Nat Metab. 2025 May 19;7(5):928–39. doi: 10.1038/s42255-025-01293-y (PMC12116388; doi:10.1038/s42255-025-01293-y)
Supplement: Supplementary file 9 — Statistical source data. [file 42255_2025_1293_MOESM9_ESM.xlsx]

## Sheet: Ext_Fig_3e
	Normal				Region 1																						Region 2														Region 3
[U-13C]pyruvate	0.808857	1.50458	1.2165	2.03041	0.545082	1.97689	1.2064	1.55637	0.833585	0.601514	0.428911	1.18702	0.917961	1.29439	1.30967	0.842468	0.533188	1.0314	0.694644	1.7332	0.962295	2.72785	1.67798	1.56164	0.638379	2.71786	2.21407	0.619101	2.50443	1.68369	1.99464	1.01	0.867987	0.664492	0.998552	1.23892	3.20606	2.08658	1.85344	3.50957	2.41809	1.62151	2.16187	0.980721	1.12168	2.09464	2.35887	2.70136	3.09722
[U-13C]lactate	289.563	223.483	289.459	333.845	96.2826	212.188	366.579	236.147	294.057	208.739	72.4971	132.16	261.653	267.821	89.6419	193.897	170.89	117.694	123.182	302.567	300.299	322.338	587.152	304.771	299.275	333.564	321.301	104.534	246.547	386.14	225.347	319.145	312.06	160.709	212.506	329.104	546.732	644.701	362.159	567.875	390.867	420.158	509.71	395.483	403.233	482.543	673.989	644.595	801.199
[13C2]fumarate	0.247013	0.397205	0.410142	0.154799	0.616804	0.0885434	1.38676	0.124958	0.317453	0.671725	0	0.0522914	0.0919481	0.0210098	0	0.156181	0.181203	0.141715	0.20726	0.0775505	0.064198	0.00987797	0.343174	0.346555	0.00617964	0.00424995	0.594109	1.70966	0.288084	2.00632	0.27255	0.613758	0.836874	1.63075	0.714319	0.366669	0.520385	0.828254	0.506745	0.942039	1.04692	1.37989	0.0270966	0.375362	0.307279	0.0471514	0.076629	0.0640316	0.0698678
[13C2]succinate	0.715667	2.39944	1.41654	1.56546	4.12591	0.662407	8.14047	0.694245	1.90648	3.74468	0	1.11826	0.429799	0.192536	0.0235422	2.12018	1.37874	0.610023	0.670882	0.439237	0.269025	0.0729127	3.43167	0.664499	0.0551708	0.0619956	2.55314	7.15364	1.29595	9.84502	1.66492	2.90197	4.40428	9.60824	3.57438	0.658623	1.53213	5.07967	1.05477	3.33988	2.36617	8.34219	0.109625	2.59196	2.96801	0.588546	0.187678	0.744426	1.17414
[13C2]malate	2.84667	3.86047	3.44582	2.14863	6.32363	1.13568	7.75401	1.34029	3.44621	4.49586	0	0.456508	0.817165	0.0700491	0.0573874	1.71717	1.50597	1.00831	0.722432	0.415099	0.461212	0.0843445	3.03475	1.49009	0.0802662	0.0658176	1.97176	11.2113	2.58164	11.8481	2.72483	5.44022	6.30293	11.1701	7.34287	1.07935	2.91803	4.95412	2.19851	9.47501	2.67478	8.64629	0.124726	4.06334	3.99363	0.292101	0.485341	0.439947	0.59232
[13C2]glutamine	8.43561	7.01587	6.14408	6.45242	0.724659	1.65117	3.08494	4.67244	7.48218	6.63648	0.276634	0.536852	1.91206	0.564625	0.10754	2.81553	0.932982	1.03739	0.56656	5.44974	2.44739	3.14153	13.3521	9.94196	2.72866	3.87457	2.37375	1.28785	3.00851	4.53566	7.22726	9.09069	9.17064	4.30052	11.4596	5.12821	10.8334	10.0237	13.0612	27.9701	2.4547	3.38427	0.953985	6.00199	6.34019	1.40634	2.24645	5.26424	4.72882
[13C2]glutamate	8.08037	17.6008	7.07802	8.06353	8.70333	6.5602	11.705	12.2026	14.0453	9.99818	0	0.917784	2.62826	0.922492	0.344279	5.89203	2.66783	2.89974	2.11611	5.59818	4.44695	4.23016	17.5553	10.3742	3.61379	5.53511	13.474	13.4238	10.1814	16.8463	16.9187	19.263	18.3028	27.4709	27.2109	11.602	13.7418	18.8304	15.7269	24.9115	13.6864	12.2887	4.93154	13.3996	15.7917	4.43076	7.50731	2.74853	4.65421
[truncated: 8 more columns]

## Sheet: Ext_Fig_3f
	GBM1	GBM2
Region 1	22371	6132
Region 2	8257	840
Region 3	4391	15020
