# Supplementary material for: Cell-intrinsic metabolic phenotypes identified in patients with glioblastoma, using mass spectrometry imaging of 13C-labelled glucose metabolism
Source: Nat Metab. 2025 May 19;7(5):928–39. doi: 10.1038/s42255-025-01293-y (PMC12116388; doi:10.1038/s42255-025-01293-y)
Supplement: Supplementary file 10 — Statistical source data. [file 42255_2025_1293_MOESM10_ESM.xlsx]

## Sheet: Extended_Fig_4a
Hallmark_Oxphos_UCell	Hallmark_Glyco_UCell	kmeans3_groups_updated	cell_id
0.14976	0.131748	HighOxphos	AACAATGGAACCACAT-1_1
0.126398	0.130942	LowBoth	AACACCAGCCTACTCG-1_1
0.145725	0.125992	HighOxphos	AACACCATTCGCATAC-1_1
0.142857	0.131112	LowBoth	AACACCTAAGCATTGC-1_1
0.167602	0.138128	HighOxphos	AACACTCGTGAGCTTC-1_1
0.161222	0.125773	HighOxphos	AACAGGCCATCCGCGT-1_1
0.176067	0.12058	HighOxphos	AACATAGAAGGTGAGT-1_1
0.196083	0.136072	HighOxphos	AACATAGGTCCATAGC-1_1
0.142653	0.13619	HighOxphos	AACATAGGTTGGCACC-1_1
0.150102	0.128385	HighOxphos	AACATCAACATCTTGA-1_1
0.154495	0.117922	HighGlyco	AACATGACGCCTGGAC-1_1
0.130522	0.122865	HighOxphos	AACCAAGCGTATACCG-1_1
0.119025	0.17879	HighGlyco	AACCGTTCAAGGTCAG-1_1
0.162135	0.126157	HighOxphos	AACCGTTGTAGAGCTC-1_1
0.127315	0.13019	LowBoth	AACCTACCGGTAACGC-1_1
0.196018	0.129418	HighOxphos	AACCTCCGTAATTCTG-1_1
0.158152	0.142438	HighOxphos	AACCTTCTGCCTACTG-1_1
0.166717	0.118803	HighOxphos	AACGAACAAGGCCGAG-1_1
0.160078	0.132395	HighOxphos	AACGCATATGATACCT-1_1
0.123635	0.124492	LowBoth	AACGGCGAGGAAGGTT-1_1
0.178415	0.146323	HighOxphos	AACGGCGAGTGCCGAG-1_1
0.204523	0.129512	HighOxphos	AACGTTAGTCACAACT-1_1
0.172682	0.118132	HighOxphos	AACTATAACAATAACC-1_1
0.143688	0.128845	LowBoth	AACTATCTTCGGTGGC-1_1
0.184128	0.13605	HighOxphos	AACTGCCTCGGCCTCC-1_1
0.155772	0.124562	HighOxphos	AACTGCTTCTGTTGAC-1_1
0.189245	0.128692	HighOxphos	AACTTCGACCACTAGT-1_1
0.130962	0.133315	LowBoth	AACTTCGTTAGCCGCT-1_1
0.146353	0.13092	LowBoth	AAGAACATAAGGACGT-1_1
0.178242	0.129222	HighOxphos	AAGAATAAGTCGTTCA-1_1
0.193835	0.123655	HighOxphos	AAGAATGTAGGTATTG-1_1
0.124115	0.131643	LowBoth	AAGAATGTCGCCACAA-1_1
0.19641	0.131658	HighOxphos	AAGACATCTAAGTATC-1_1
0.180833	0.130828	HighOxphos	AAGACTCACGTCGCAG-1_1
0.15956	0.128395	HighOxphos	AAGACTGAAGCTTGTT-1_1
0.14388	0.124717	LowBoth	AAGACTTGATAAGATA-1_1
0.19477	0.137437	HighOxphos	AAGAGCTAAGCAGTCT-1_1
0.143548	0.126557	LowBoth	AAGATAGGTCGGACGC-1_1
0.167235	0.138545	HighOxphos	AAGATTATAGTGCCGT-1_1
0.207012	0.143828	HighOxphos	AAGATTGAGTACGTCG-1_1
0.138977	0.12696	LowBoth	AAGCACGCGACGAGAT-1_1
0.188387	0.122965	HighOxphos	AAGCACGTATCTCCAG-1_1
0.170848	0.131182	HighOxphos	AAGCACTCGTTCGCCA-1_1
0.17622	0.126238	HighOxphos	AAGCAGTACAATACGT-1_1
0.202848	0.144227	HighOxphos	AAGCGACCGCCACTGG-1_1
0.114288	0.127437	LowBoth	AAGCGACGTAGACCAC-1_1
0.134335	0.11789	LowBoth	AAGCGTCGTATGATGG-1_1
0.138785	0.128027	HighOxphos	AAGGACAAGCAGTGTA-1_1
0.149603	0.129815	HighOxphos	AAGGACTGCAGACCTC-1_1
0.173537	0.116965	HighOxphos	AAGGAGTGCTCCATGG-1_1
0.161487	0.137075	HighGlyco	AAGGCCGAGGCGGTAG-1_1
0.138738	0.119783	LowBoth	AAGGCCTCTGTATCTG-1_1
0.175187	0.123035	HighOxphos	AAGGCGCTACCGTTGT-1_1
0.13892	0.121215	HighOxphos	AAGGCGGATCGGAGGC-1_1
0.143123	0.149917	HighGlyco	AAGGCGTGAGCGAGTG-1_1
0.169635	0.116108	HighOxphos	AAGGCGTGGTATGGCT-1_1
0.15968	0.131937	LowBoth	AAGGTGACAACTACTG-1_1
0.155178	0.124083	LowBoth	AAGTACCTCCGACATT-1_1
0.204338	0.145942	HighOxphos	AAGTCCTCCGACGGTA-1_1
0.120322	0.129793	LowBoth	AAGTCGTTAATGCAGG-1_1
0.192652	0.132857	HighOxphos	AAGTCTGTCAGAATCT-1_1
0.176548	0.134738	HighOxphos	AAGTGACCGTCGGACT-1_1
0.15302	0.124523	LowBoth	AAGTGGCGAGAACATC-1_1
0.133598	0.12945	LowBoth	AAGTGGTACAAGTATT-1_1
0.138455	0.122155	LowBoth	AAGTTAGACACCGCGA-1_1
0.168552	0.136662	HighOxphos	AATACATGGTTGACCA-1_1
0.117055	0.160718	HighGlyco	AATACTAAGCGGATTA-1_1
0.143548	0.132263	HighOxphos	AATACTCCAGCAGGTA-1_1
0.149528	0.138292	HighOxphos	AATACTGTGATGCAAT-1_1
0.189188	0.128292	HighOxphos	AATAGCGAGTAGATAC-1_1
0.139267	0.13112	HighOxphos	AATAGTTGATAACCGC-1_1
0.136093	0.148472	HighGlyco	AATCAAGGAATGGTCG-1_1
0.142835	0.12985	LowBoth	AATCAATTGGCTTCAC-1_1
0.144517	0.13498	HighOxphos	AATCACCTGAAGCACC-1_1
0.200832	0.126208	HighOxphos	AATCCTGTCTACATGG-1_1
0.19548	0.133857	HighOxphos	AATCTAATAGTGGTAT-1_1
0.130818	0.131737	HighGlyco	AATCTGAATTAGTTCC-1_1
0.180095	0.13459	HighOxphos	AATGAACATGAAGAAC-1_1
0.162095	0.15724	HighOxphos	AATGAATGATAGGTTA-1_1
0.121523	0.181693	HighGlyco	AATGAGGCCACGGAGC-1_1
0.140042	0.127895	LowBoth	AATGCGCACTACTCAA-1_1
0.149322	0.140117	HighGlyco	AATGGTATGGCTAGAC-1_1
0.140218	0.158325	HighGlyco	AATGGTATTGCTTATT-1_1
0.138537	0.129517	LowBoth	AATGGTCGACGCATTC-1_1
0.129253	0.122752	LowBoth	AATGGTTGACCGGCAT-1_1
0.180573	0.122087	HighOxphos	AATGGTTGTCACATGA-1_1
0.133662	0.137777	LowBoth	AATGTCGTGCCTAATC-1_1
0.164902	0.142523	HighOxphos	AATTATAGATTGTCAC-1_1
0.20436	0.120875	HighOxphos	AATTATTCATAACTCG-1_1
0.146552	0.132367	HighOxphos	AATTATTCGCTGGTGC-1_1
0.189218	0.134492	HighOxphos	AATTCAGAACCTCATA-1_1
0.136507	0.130425	LowBoth	AATTCTAATGGTCGGT-1_1
0.149203	0.125267	LowBoth	AATTGGCTTACTCCTT-1_1
0.161593	0.137652	HighOxphos	ACAACCATACCTCGAA-1_1
0.145915	0.12469	LowBoth	ACAACTATGAATGATC-1_1
0.155278	0.13098	HighOxphos	ACAACTATGTTAAGCG-1_1
0.132907	0.128993	LowBoth	ACAACTATTCGAGGTA-1_1
0.146933	0.122672	LowBoth	ACAAGTAGGAGCACTG-1_1
0.131108	0.128777	LowBoth	ACAATACAGAGGAACA-1_1
0.161697	0.149553	HighGlyco	ACAATATCGCAGTTAA-1_1
0.127737	0.123588	LowBoth	ACAATGACCGACATGG-1_1
0.154155	0.116123	HighOxphos	ACAATGACTAGTTCCA-1_1
0.132947	0.129195	LowBoth	ACAATGTCATAATCCT-1_1
0.163895	0.144958	HighGlyco	ACAGAACTACAGGCAT-1_1
0.113073	0.128422	LowBoth	ACAGAACTTCGTGGAC-1_1
0.160795	0.124818	HighOxphos	ACAGAAGTCTGTAAGG-1_1
0.143082	0.139108	LowBoth	ACAGAAGTGAACCTAA-1_1
0.134783	0.132153	HighGlyco	ACAGAAGTTCCGTGAT-1_1
0.142375	0.131527	LowBoth	ACAGATGAGTTCCACT-1_1
0.17396	0.120613	HighOxphos	ACAGCCAATCCATGAT-1_1
0.134378	0.133388	HighOxphos	ACAGCCAGGTAGACCG-1_1
0.16202	0.130832	HighOxphos	ACAGCGGCTACTAACC-1_1
0.135908	0.131422	HighOxphos	ACAGGAATCCTCAGCA-1_1
0.179315	0.13126	HighOxphos	ACAGGAATGCGAACAG-1_1
0.153108	0.145753	HighOxphos	ACAGGACATGGAAGCC-1_1
0.142977	0.136848	HighGlyco	ACAGGTCAGCGTGAGT-1_1
0.123637	0.131932	LowBoth	ACAGGTCCATAAGCGG-1_1
0.145613	0.137082	HighGlyco	ACAGTACCGGAACCGA-1_1
0.121322	0.133313	LowBoth	ACAGTATCTAGAAGAT-1_1
0.164752	0.135992	HighOxphos	ACAGTCGAGTGCGACG-1_1
0.147628	0.134215	LowBoth	ACATCGAGTGCATCTG-1_1
0.136837	0.133075	HighOxphos	ACATCTGGCGTATTAC-1_1
0.15279	0.137457	LowBoth	ACATGCGTAGAATTCT-1_1
0.163057	0.129695	HighOxphos	ACATGCTGCGATGTTA-1_1
0.17703	0.124763	HighOxphos	ACATTGTCTAAGTACT-1_1
0.171512	0.135253	HighOxphos	ACCAACAGGAGCTACG-1_1
0.142873	0.11588	LowBoth	ACCAACAGTGGCGAAC-1_1
0.1895	0.137423	HighOxphos	ACCAAGGCGAATGGTG-1_1
0.203595	0.123335	HighOxphos	ACCAATAATCACTATG-1_1
0.128363	0.13547	LowBoth	ACCAGCCGCAGAATGA-1_1
0.195748	0.145165	HighOxphos	ACCAGCGGCTTAAGGC-1_1
0.155435	0.129022	HighOxphos	ACCGAGTATCACGTGA-1_1
0.1766	0.119678	HighOxphos	ACCGATGTAAGCTGTA-1_1
0.136872	0.129602	LowBoth	ACCGATGTAATTAAGG-1_1
0.190542	0.130238	HighOxphos	ACCGATGTCCTATCAT-1_1
0.166953	0.137483	HighOxphos	ACCGATTAGTTAGCCG-1_1
0.137925	0.127743	LowBoth	ACCGCAGGACAGTCCG-1_1
0.125745	0.141027	LowBoth	ACCGTAACGAGTTGCG-1_1
0.151098	0.134242	HighOxphos	ACCGTACATGAATCTA-1_1
0.130895	0.141397	LowBoth	ACCTCCGATCAGCCTC-1_1
0.148215	0.140405	HighOxphos	ACCTGCATTCGAACGT-1_1
0.188692	0.1315	HighOxphos	ACCTGGCGCAATAGGC-1_1
0.188018	0.141312	HighGlyco	ACCTGTCTCATTCTAC-1_1
0.179107	0.138258	HighOxphos	ACCTTCAAGTCGCAGC-1_1
0.121413	0.134457	LowBoth	ACCTTCCTGAGTGATC-1_1
0.1983	0.13148	HighOxphos	ACCTTCGTTAAGCTAC-1_1
0.143573	0.129632	LowBoth	ACGAACGCGTGGTCCA-1_1
0.153782	0.125407	HighOxphos	ACGAAGCCTTCAGGCG-1_1
0.18117	0.153278	HighOxphos	ACGACCGAACTGATTG-1_1
0.173767	0.141622	HighGlyco	ACGAGCGTATACTTAG-1_1
0.17728	0.125145	HighOxphos	ACGAGGACAACCGCTG-1_1
0.19694	0.127888	HighOxphos	ACGAGGCTCGAAGTAG-1_1
0.141372	0.130765	HighGlyco	ACGATGTTGAGTATTC-1_1
0.178377	0.142892	HighGlyco	ACGCAAGCTACGAACC-1_1
0.152757	0.12886	HighGlyco	ACGCCGGATACCTTAC-1_1
0.128855	0.132938	LowBoth	ACGCCTCATCGCAGGT-1_1
0.13368	0.136873	LowBoth	ACGCGGCAAGTTCGCC-1_1
0.159108	0.136817	HighGlyco	ACGCGTTCTGAGATGC-1_1
0.142933	0.1321	HighOxphos	ACGCTCAGGTCACGTC-1_1
0.191577	0.151007	HighOxphos	ACGGCCATGATACCTG-1_1
0.12381	0.129427	LowBoth	ACGGCTATCCTCACAA-1_1
0.140663	0.164628	HighGlyco	ACGGCTCGCCTTGCTA-1_1
0.163972	0.145562	HighOxphos	ACGTATACTAGGCAAT-1_1
0.196425	0.117323	HighOxphos	ACGTATCCGTACAATG-1_1
0.17319	0.136362	HighOxphos	ACGTCAGGTACCAGAT-1_1
0.154843	0.132343	HighOxphos	ACGTCATATCATGCAC-1_1
0.167332	0.112893	HighOxphos	ACGTTAATGTTATCCG-1_1
0.157333	0.135385	LowBoth	ACGTTATGCGTCCGAG-1_1
0.133985	0.14115	HighGlyco	ACTAATCTACCGCACT-1_1
0.148437	0.12376	HighOxphos	ACTAATCTAGTAGAAC-1_1
0.130647	0.150228	HighGlyco	ACTAATTAGTGACAGG-1_1
0.150817	0.128318	LowBoth	ACTCAGGCAGTGAGGA-1_1
0.20977	0.114895	HighOxphos	ACTCCTTAGGAACGTG-1_1
0.185605	0.118623	HighOxphos	ACTCGAATGCAGTACC-1_1
0.142185	0.130018	HighOxphos	ACTCGTGGTTGGACGG-1_1
0.126253	0.160737	HighGlyco	ACTGAAGAACTTCATG-1_1
0.157357	0.136152	HighOxphos	ACTGACTCGATAAGGT-1_1
0.14998	0.145218	LowBoth	ACTGACTGAGCATCGC-1_1
0.187863	0.114933	HighOxphos	ACTGAGCGGCGAACCA-1_1
0.134937	0.138552	HighOxphos	ACTGATACTCAGTAGG-1_1
0.182545	0.1349	HighOxphos	ACTGGTCTCCTTCTCG-1_1
0.16576	0.137423	HighGlyco	ACTGGTGAGGACCTAT-1_1
0.15911	0.140158	HighOxphos	ACTGTAATAGTGTCAG-1_1
0.173563	0.141802	HighOxphos	ACTGTAATTACCTTGT-1_1
0.183698	0.141872	HighOxphos	ACTGTAGGTACGAGGT-1_1
0.140582	0.143587	HighOxphos	ACTGTCGCTAGTTACG-1_1
0.152505	0.129823	HighGlyco	ACTTACAATTCCTCAT-1_1
0.200542	0.132077	HighOxphos	ACTTCAAGATTACGTA-1_1
0.121165	0.127652	LowBoth	ACTTGATTCAATCTCC-1_1
0.162555	0.118397	HighOxphos	ACTTGTCGTGTCTGGC-1_1
0.145105	0.131955	HighOxphos	AGAACATACAACAGAT-1_1
0.177958	0.127938	HighOxphos	AGAACATACTTAACTA-1_1
0.152915	0.136055	HighOxphos	AGAACCTTCATCTAGA-1_1
0.164723	0.135242	HighOxphos	AGAAGGTCGACCGGCA-1_1
0.173902	0.146595	HighGlyco	AGAATAACTTAGCCTG-1_1
0.120755	0.129985	LowBoth	AGAATATTCCTGAGAC-1_1
0.18219	0.13216	HighOxphos	AGACAACGACTAGTAA-1_1
0.197263	0.125362	HighOxphos	AGACAACGCATCAGCT-1_1
0.13195	0.13214	LowBoth	AGACAAGGAATTCACC-1_1
0.188842	0.126503	HighGlyco	AGACCGCAAGGAGCGT-1_1
0.181615	0.113498	HighOxphos	AGACCGTATCCATAAC-1_1
0.143177	0.13903	LowBoth	AGACCTCCGCGGAGAT-1_1
0.161225	0.127647	HighOxphos	AGACTAGGCACTGTAT-1_1
0.16603	0.133475	HighOxphos	AGACTCCGTGATCGGA-1_1
0.17217	0.139453	HighOxphos	AGACTCTACGTCTTGC-1_1
0.1469	0.12711	LowBoth	AGATAACTCAGACTTC-1_1
0.14732	0.16288	HighGlyco	AGATAAGGCCGCATTC-1_1
0.198323	0.124278	HighOxphos	AGATCAGCCAGGACCA-1_1
0.145012	0.12579	HighOxphos	AGATGCCATCTTGATG-1_1
0.17172	0.126807	HighOxphos	AGATGTACCGATTGGT-1_1
0.157388	0.152757	HighGlyco	AGATGTGATGGTAGTC-1_1
0.136905	0.136308	LowBoth	AGATTACATTCACTAC-1_1
0.156085	0.12645	HighOxphos	AGCAACGGACGTTGCA-1_1
0.145878	0.130648	HighOxphos	AGCACCAACTGCAAGA-1_1
0.124138	0.124888	LowBoth	AGCACGATAGTGAGGT-1_1
0.187573	0.147682	HighOxphos	AGCACGCCTTACCTGA-1_1
0.135407	0.133433	LowBoth	AGCACGCTGTGGTCTG-1_1
0.173757	0.147363	HighOxphos	AGCAGGCGTCGCAATA-1_1
0.134705	0.13107	LowBoth	AGCCAGCGGCGAATCG-1_1
0.163258	0.13118	HighOxphos	AGCCATACGGATGCGT-1_1
0.146922	0.131953	HighOxphos	AGCCGGATGGAGAATA-1_1
0.164675	0.132537	HighOxphos	AGCCGTAATGTAGATT-1_1
0.142527	0.129498	HighOxphos	AGCCGTACCATTCGAT-1_1
0.140845	0.144133	HighOxphos	AGCCTCAGGAAGCATG-1_1
0.190145	0.122483	HighOxphos	AGCGAAGATACGGCGA-1_1
0.13925	0.127203	HighOxphos	AGCGACGCAAGCTGAT-1_1
0.138413	0.12372	LowBoth	AGCGACGCCTATAGAA-1_1
0.175365	0.120192	HighOxphos	AGCGAGTTACGTACCT-1_1
0.18369	0.124392	HighOxphos	AGCGGAGTGGCCGTCC-1_1
0.145563	0.123167	HighOxphos	AGCGGTGCGAACGCGT-1_1
0.128493	0.132942	HighGlyco	AGCGGTGGAGTTGGCC-1_1
0.155755	0.115727	HighOxphos	AGCGGTTCGCTCGGCA-1_1
0.155193	0.12512	HighOxphos	AGCGTGCGTAACGCCT-1_1
0.136897	0.125525	LowBoth	AGCGTTCTGGTGGCAT-1_1
0.156398	0.131085	HighOxphos	AGCTAGCAATACAGCG-1_1
0.120128	0.150688	HighGlyco	AGCTCAGAATCAAGTC-1_1
0.147115	0.120788	HighOxphos	AGCTGTACGGAAGCAC-1_1
0.12747	0.135182	LowBoth	AGCTGTCAAGCGCTTG-1_1
0.145375	0.132083	LowBoth	AGCTGTCTACTTCCAG-1_1
0.16226	0.131165	HighOxphos	AGCTGTGCGACAGACG-1_1
0.140165	0.134695	HighOxphos	AGGAATCACCTTGGCA-1_1
0.153335	0.141152	HighOxphos	AGGAATGGTAGACGCA-1_1
0.131103	0.154962	HighGlyco	AGGACCGTCAACTTGG-1_1
0.13701	0.128922	LowBoth	AGGACCTACGCATATC-1_1
0.148905	0.144315	HighGlyco	AGGACGCACGTTAACT-1_1
0.151218	0.139613	LowBoth	AGGACGTCTTCGTGAG-1_1
0.13742	0.13353	LowBoth	AGGACTAGGAATGTTA-1_1
0.133282	0.13038	LowBoth	AGGACTGGTGTACTCG-1_1
0.130142	0.124102	LowBoth	AGGACTTATCCTAGTG-1_1
0.148297	0.138012	HighOxphos	AGGAGCCTCAGGTGAC-1_1
0.192502	0.1471	HighOxphos	AGGATACCTATTGGAA-1_1
0.134512	0.134275	LowBoth	AGGCAAGTACAGATAC-1_1
0.196275	0.144942	HighOxphos	AGGCATGCGATTCGAC-1_1
0.135855	0.125172	LowBoth	AGGCCGAGCTAATGCG-1_1
0.14145	0.133277	LowBoth	AGGCTCACTGATCCTC-1_1
0.186682	0.142685	HighGlyco	AGGCTGTACAGGAGTG-1_1
0.165052	0.126272	HighOxphos	AGGTACTAAGCTGCAG-1_1
0.158045	0.126657	HighOxphos	AGGTCCGCTGGTGATG-1_1
0.126828	0.150887	HighGlyco	AGGTCCTTCCACAGGT-1_1
0.234272	0.168717	HighGlyco	AGGTGAGCCTAGTAAG-1_1
0.148532	0.129675	HighOxphos	AGGTGCAGAATTCAGA-1_1
0.157557	0.136455	HighGlyco	AGGTGGTAGCTGCCTG-1_1
0.153515	0.13144	HighOxphos	AGGTTACACTCATATT-1_1
0.197672	0.133178	HighOxphos	AGGTTACAGGTATTGA-1_1
0.152935	0.134847	HighOxphos	AGGTTCCATAGTTAGC-1_1
0.15194	0.132957	HighOxphos	AGGTTGACGCCTCGTG-1_1
0.184073	0.145857	HighOxphos	AGTACCACTGACGGCA-1_1
0.172425	0.128215	HighOxphos	AGTACCGAATGATTGC-1_1
0.165967	0.132458	HighOxphos	AGTACCGATGAGCGAA-1_1
0.165915	0.136333	HighOxphos	AGTACTATCCTGTCGT-1_1
0.128173	0.122433	LowBoth	AGTAGAAGTCAGCACC-1_1
0.136788	0.127763	LowBoth	AGTAGACATCCGGATT-1_1
0.134403	0.133388	LowBoth	AGTAGAGCCTGTGCCA-1_1
0.15753	0.133603	HighOxphos	AGTAGAGTTAAGATGC-1_1
0.151575	0.126975	HighOxphos	AGTATTACGGAGAATT-1_1
0.14372	0.122755	HighOxphos	AGTATTGCTCCGGATG-1_1
0.151892	0.106903	HighOxphos	AGTATTGGTCCACGTT-1_1
0.20003	0.118095	HighOxphos	AGTCATGCTTCCGACG-1_1
0.13427	0.126253	LowBoth	AGTCGAAGCGTGAGCG-1_1
0.164847	0.122708	HighOxphos	AGTCGGCCACTCTGTT-1_1
0.21889	0.129255	HighOxphos	AGTCTATTCTGCCGAG-1_1
0.132043	0.137817	HighOxphos	AGTGAGCCGCCTGCGG-1_1
0.186147	0.127567	HighOxphos	AGTGAGTGCGGACACT-1_1
0.149458	0.133635	LowBoth	AGTGCAGCTTCTCGTA-1_1
0.134525	0.12721	LowBoth	AGTGCGAATTGTCGAC-1_1
0.125752	0.128792	LowBoth	AGTGCGACTCCTCAGT-1_1
0.17223	0.132672	HighOxphos	AGTGCGATCACGAGCC-1_1
0.16048	0.129925	HighOxphos	AGTGGCTTAAGGTGTC-1_1
0.171363	0.120538	HighOxphos	AGTGGTAACAGCGATC-1_1
0.145665	0.136327	HighOxphos	AGTGGTATTGAGTGAC-1_1
0.187525	0.132803	HighOxphos	AGTGTAAGACGCGGAC-1_1
0.165422	0.123078	HighOxphos	AGTGTCATTCTACGCT-1_1
0.140177	0.133282	HighGlyco	AGTGTCGGTTGCGTAG-1_1
0.151228	0.158592	HighGlyco	AGTTAAGTGCACTTGT-1_1
0.153823	0.141812	HighOxphos	AGTTAGCCGTCGAGGC-1_1
0.160477	0.133612	HighOxphos	AGTTAGCTAGTCACCG-1_1
0.170943	0.122248	HighOxphos	AGTTCAGCAAGTAGAT-1_1
0.164112	0.121317	HighOxphos	AGTTCGGTGCGTGGAA-1_1
0.179077	0.133998	HighOxphos	AGTTGGACGCAAGGAA-1_1
0.17017	0.139595	HighOxphos	ATAAGAGCAACCATGT-1_1
0.156653	0.1434	HighOxphos	ATAAGGAGTCCGCCGG-1_1
0.129815	0.134492	LowBoth	ATAATTATCAGCTGGC-1_1
0.157293	0.122903	HighOxphos	ATACAGGTCAGCACGC-1_1
0.163423	0.129638	HighOxphos	ATACATCTCAATAAGA-1_1
0.144273	0.139557	HighGlyco	ATACGGTATCATCTCG-1_1
0.17083	0.121208	HighOxphos	ATACGGTCCAACGCTA-1_1
0.139123	0.125755	LowBoth	ATACTGTTAACAAGAC-1_1
0.137878	0.13286	HighOxphos	ATACTTCTCATCCAAT-1_1
0.166655	0.131718	HighOxphos	ATAGCGTCAATAGCAT-1_1
0.166538	0.13522	HighOxphos	ATAGCTGTTCTGGTTA-1_1
0.12164	0.13784	LowBoth	ATAGTGCATTAACCGG-1_1
0.145558	0.1311	LowBoth	ATAGTTAATAGGAATC-1_1
0.183212	0.133405	HighOxphos	ATAGTTACCTTCGTAA-1_1
0.238083	0.162617	HighOxphos	ATAGTTCGGCCTGGTT-1_1
0.18857	0.12892	HighOxphos	ATAGTTGCAGACCTAT-1_1
0.160502	0.135035	LowBoth	ATAGTTGGCGCTTCCT-1_1
0.170238	0.149615	HighGlyco	ATCAAGACTGAGCGAC-1_1
0.161367	0.136148	HighOxphos	ATCAAGTGACTTACTG-1_1
0.214508	0.134642	HighOxphos	ATCACGAGATGAACAT-1_1
0.179298	0.13389	HighOxphos	ATCAGATCAAGAGTAG-1_1
0.12133	0.157325	HighGlyco	ATCAGTACTCTGATCT-1_1
0.109363	0.132532	LowBoth	ATCATTACGCAGGTCA-1_1
0.16837	0.125148	HighOxphos	ATCATTCACCTATCAG-1_1
0.171707	0.134547	HighGlyco	ATCATTGTACGTCCGC-1_1
0.148007	0.140477	HighOxphos	ATCCACGCGGAGGCAT-1_1
0.171332	0.128908	HighOxphos	ATCCGATTCTGGTCCA-1_1
0.156637	0.128102	LowBoth	ATCCGGCGTCGCTGAT-1_1
0.153132	0.125113	HighOxphos	ATCCGTCACTCAGACA-1_1
0.140542	0.125272	LowBoth	ATCCGTCTCCGTTATC-1_1
0.112978	0.142417	HighGlyco	ATCCGTTCGTGACCTC-1_1
0.186333	0.122783	HighOxphos	ATCCTCCAACTACATT-1_1
0.174263	0.124793	HighOxphos	ATCCTCTGCCGCCAGA-1_1
0.152482	0.145925	HighOxphos	ATCGCAACGCGTGCCT-1_1
0.179625	0.136433	HighOxphos	ATCGCAGCAAGTCTGT-1_1
0.155647	0.16227	HighGlyco	ATCGTAATAGTCACTC-1_1
0.16066	0.13658	HighOxphos	ATCGTCACCTGACTAT-1_1
0.136492	0.127408	HighOxphos	ATCGTCACGCTGACCG-1_1
0.15893	0.131112	HighOxphos	ATCGTCACGTTAGATT-1_1
0.218563	0.144862	HighOxphos	ATCGTCAGCTGGAGAC-1_1
0.157933	0.1355	HighOxphos	ATCGTCTTAGACAATA-1_1
0.1527	0.136902	HighOxphos	ATCGTGCCTGAGTTGC-1_1
0.197855	0.12707	HighOxphos	ATCTATGTTGAAGGCT-1_1
0.141323	0.132112	LowBoth	ATCTCACTATGAGCTC-1_1
0.1505	0.111365	HighOxphos	ATCTCCGCAAGACGCT-1_1
0.182348	0.149815	HighGlyco	ATCTCCTGCCTTGATC-1_1
0.15323	0.136652	HighOxphos	ATCTCGGAATCCGGCA-1_1
0.18248	0.121822	HighOxphos	ATCTCGGATCGGAGCA-1_1
0.14422	0.13257	HighOxphos	ATCTGAACAGCTAGTA-1_1
0.133197	0.132502	LowBoth	ATCTGATCCGCCGGTG-1_1
0.150028	0.128982	HighOxphos	ATCTTACGATCAACGA-1_1
0.130468	0.126495	LowBoth	ATCTTATCGCTTGGAT-1_1
0.115865	0.203657	HighGlyco	ATCTTCCTCAGGAGCA-1_1
0.185228	0.138667	HighOxphos	ATGAACCAACGCCGAT-1_1
0.128205	0.129657	LowBoth	ATGAATGCCAATTAAT-1_1
0.171773	0.12992	HighOxphos	ATGACAGAACATGATA-1_1
0.191813	0.142575	HighOxphos	ATGACCTCAACACGCA-1_1
0.153312	0.130782	HighOxphos	ATGACCTCTATGAGAA-1_1
0.1706	0.122788	HighOxphos	ATGAGCATGGTCATAA-1_1
0.14491	0.121633	LowBoth	ATGAGCGACAATGTGG-1_1
0.152025	0.128877	LowBoth	ATGAGCGGTCTTCAAC-1_1
0.135137	0.14865	HighGlyco	ATGCAATCACGAGCTG-1_1
0.150013	0.125682	LowBoth	ATGCATCCAACCGTCC-1_1
0.150313	0.125205	HighOxphos	ATGCGATGCGCACTAC-1_1
0.13614	0.136748	LowBoth	ATGCTCCAGGCCAGGT-1_1
0.200548	0.127035	HighOxphos	ATGGAACCGTGAACGA-1_1
0.168085	0.12573	HighOxphos	ATGGAGCGTTCGAATG-1_1
0.117468	0.121538	LowBoth	ATGGATCTGTGATCAG-1_1
0.121587	0.129312	LowBoth	ATGTACTCATGCTAAT-1_1
0.168325	0.145588	HighOxphos	ATGTACTTAGATACAT-1_1
0.158597	0.140758	LowBoth	ATGTAGATCTGGAGTC-1_1
0.13436	0.134282	LowBoth	ATGTAGCCAGCAATGT-1_1
0.136242	0.139365	HighGlyco	ATGTAGCCTCTTACCG-1_1
0.1793	0.118193	HighOxphos	ATGTATCCGGTGATTG-1_1
0.152595	0.12629	LowBoth	ATGTATGAAGGCTTCT-1_1
0.137882	0.124223	LowBoth	ATGTATGTCCGACACG-1_1
0.181602	0.110848	HighOxphos	ATGTATGTGGAGTTCC-1_1
0.123143	0.133792	LowBoth	ATGTATTCTGCGCTCC-1_1
0.209845	0.11793	HighOxphos	ATGTCAACCATAAGCA-1_1
0.127317	0.136585	LowBoth	ATGTCGGCTGTATCTT-1_1
0.143407	0.140748	HighOxphos	ATGTCGTAGGTAATCA-1_1
0.154138	0.124875	HighOxphos	ATGTCTGGCCTCTGTT-1_1
0.196903	0.136175	HighOxphos	ATGTCTGGTCCTTATC-1_1
0.11893	0.130607	LowBoth	ATGTGCAACAGGAAGA-1_1
0.178667	0.128802	HighOxphos	ATGTGCAAGGATTAAC-1_1
0.154455	0.142643	HighOxphos	ATGTGCTTGCGTAAGG-1_1
0.172545	0.133712	HighGlyco	ATGTGCTTGGTGAGGT-1_1
0.192242	0.121177	HighOxphos	ATGTTAACGCTAACTT-1_1
0.198725	0.12769	HighOxphos	ATGTTACTAATGATGT-1_1
0.147327	0.142107	HighGlyco	ATGTTCGTCTGTGACC-1_1
0.130728	0.125632	HighGlyco	ATGTTGAAGACATGGA-1_1
0.148713	0.140803	HighOxphos	ATTAAGAACTAGTACA-1_1
0.144703	0.126187	HighOxphos	ATTACAACTTCATATC-1_1
0.187038	0.129758	HighOxphos	ATTACACGCCTAAGTC-1_1
0.173815	0.143633	HighGlyco	ATTACAGCTACGGTAT-1_1
0.14699	0.127508	HighOxphos	ATTACATTGTATCACC-1_1
0.152565	0.134358	LowBoth	ATTACTCAACAGTGCG-1_1
0.116422	0.169242	HighGlyco	ATTACTCAAGACATGC-1_1
0.213447	0.139902	HighOxphos	ATTACTTAATGTCGGC-1_1
0.19506	0.120388	HighOxphos	ATTACTTGCCTACAGG-1_1
0.13645	0.125455	LowBoth	ATTAGACACCAGTCCA-1_1
0.151933	0.133793	HighOxphos	ATTAGATACTTGCTAG-1_1
0.11878	0.172405	HighGlyco	ATTAGATGTCCACCTT-1_1
0.125922	0.135852	LowBoth	ATTATCACTTACAGTG-1_1
0.178663	0.14288	HighOxphos	ATTATCGAAGGCATGA-1_1
0.121957	0.14691	LowBoth	ATTATCTGGCCTCCAT-1_1
0.195753	0.127867	HighOxphos	ATTATGCCTATCGCAG-1_1
0.170547	0.116798	HighOxphos	ATTCACATAATGATCG-1_1
0.151193	0.124787	HighOxphos	ATTCACATTCGCGGAC-1_1
0.189808	0.141205	HighOxphos	ATTCACGTGGTCCATG-1_1
0.128313	0.132822	LowBoth	ATTCACTAGAAGTAAG-1_1
0.188125	0.134972	HighOxphos	ATTCACTGAGACTGCT-1_1
0.140002	0.137985	HighOxphos	ATTCACTGTTGCTTAG-1_1
0.12954	0.13189	HighOxphos	ATTCAGGCGAATTAGG-1_1
0.16914	0.128113	HighOxphos	ATTCAGTCTTACCAGA-1_1
0.14002	0.13211	LowBoth	ATTCAGTCTTGGTCGC-1_1
0.126692	0.130887	LowBoth	ATTCAGTGCCGCTTCC-1_1
0.1205	0.134568	HighOxphos	ATTCCGACTGGAAGCC-1_1
0.18828	0.130043	HighOxphos	ATTCCGCAGCGGTGAC-1_1
0.152907	0.124122	HighOxphos	ATTCCTGTAGACTCGC-1_1
0.142613	0.132198	LowBoth	ATTCGTGCCAGGCAAT-1_1
0.181735	0.11382	HighOxphos	ATTCTGGAATCCTGGT-1_1
0.176292	0.119225	HighOxphos	ATTGAAGACCTCGCAG-1_1
0.199133	0.123085	HighOxphos	ATTGACGGAATCGCAC-1_1
0.140735	0.133272	LowBoth	ATTGATCTCGGCGAGT-1_1
0.185598	0.136018	HighOxphos	ATTGCACGTGAACGGT-1_1
0.150625	0.132558	LowBoth	ATTGCAGTCTGCGGTT-1_1
0.170265	0.130417	HighOxphos	ATTGCCGCAGGCTCTA-1_1
0.154853	0.141358	LowBoth	ATTGCCGCGTCTTCGA-1_1
0.134007	0.131015	LowBoth	ATTGCCGCTCTTGCTG-1_1
0.18247	0.141065	HighOxphos	ATTGCCTGCAACAGTG-1_1
0.140365	0.12417	LowBoth	ATTGGCAGTACACGCA-1_1
0.16345	0.126603	HighOxphos	ATTGGCGATTCACGGT-1_1
0.144328	0.127383	LowBoth	ATTGTTAACGGCAGGA-1_1
0.178345	0.130667	HighOxphos	ATTGTTCGTGGTCTGA-1_1
0.14741	0.137757	LowBoth	CAACAGCTCCTGAGTG-1_1
0.187332	0.130537	HighOxphos	CAACCATGCCTGGTAG-1_1
0.187693	0.118653	HighOxphos	CAACCGAACACCAGAT-1_1
0.214295	0.13073	HighOxphos	CAACGTAATACGGTTG-1_1
0.18144	0.124902	HighOxphos	CAACGTCCGAGGTATC-1_1
0.171237	0.132492	HighOxphos	CAACTGCTGGCTATCC-1_1
0.182792	0.13009	HighOxphos	CAAGACCAGCCAATCA-1_1
0.18599	0.134197	HighOxphos	CAAGACGCAGTATGGT-1_1
0.137792	0.134285	LowBoth	CAAGATAAGATCCGAG-1_1
0.175832	0.129867	HighOxphos	CAAGATTAACAGCAAC-1_1
0.184458	0.130702	HighOxphos	CAAGATTACTGTGCCG-1_1
0.192525	0.137853	HighOxphos	CAAGCCTGTCGTTCAC-1_1
0.12654	0.130015	LowBoth	CAAGGTCATTGTGAGG-1_1
0.142005	0.126382	LowBoth	CAAGGTTGCGCATCCA-1_1
0.152977	0.12052	HighOxphos	CAAGTAAGAACCACCT-1_1
0.145807	0.133203	HighOxphos	CAAGTAAGGCGTCCTA-1_1
0.171063	0.135997	HighOxphos	CAAGTAAGTGCATCAC-1_1
0.15038	0.123122	LowBoth	CAAGTAGAAGCGTAGG-1_1
0.147112	0.151107	HighGlyco	CAAGTAGCCACTGGAA-1_1
0.156635	0.130907	HighOxphos	CAAGTCACAACGCTAT-1_1
0.174698	0.129902	HighOxphos	CAAGTCCATACTCGTA-1_1
0.16518	0.151907	HighGlyco	CAAGTCCGTATGATTA-1_1
0.161202	0.121205	HighOxphos	CAAGTCGGAGGTTGTA-1_1
0.1594	0.136893	HighOxphos	CAAGTCTATTGTGCTC-1_1
0.151445	0.123498	HighOxphos	CAAGTCTGGCTCAACA-1_1
0.158953	0.142063	HighOxphos	CAAGTCTTCGGTTCGG-1_1
0.189463	0.125082	HighOxphos	CAATACCATGACGTCT-1_1
0.142825	0.128323	LowBoth	CAATACCGCTTCCAAG-1_1
0.110873	0.128943	LowBoth	CAATCATATTAAGGAT-1_1
0.14675	0.134525	LowBoth	CAATCTGCAATGAACA-1_1
0.152115	0.142798	LowBoth	CAATGCATCACGGACT-1_1
0.160058	0.149897	HighGlyco	CAATGCATTAATCAAC-1_1
0.203828	0.135818	HighOxphos	CAATGCTACGTGCCAC-1_1
0.20574	0.135667	HighOxphos	CAATGGCCGCTTACGA-1_1
0.174162	0.142127	HighOxphos	CAATGGTTGTATGTGA-1_1
0.175897	0.123058	HighOxphos	CAATTGATACTCAACG-1_1
0.130242	0.139358	LowBoth	CAATTGCCAGCACTAC-1_1
0.141492	0.140453	LowBoth	CACCGAGTAGATGACT-1_1
0.140403	0.134717	HighOxphos	CACCGCTCTTGCCTAA-1_1
0.1557	0.13049	HighOxphos	CACCTATTACTGCTTC-1_1
0.144308	0.127427	HighOxphos	CACCTCAGTGCGGCCG-1_1
0.175052	0.140747	HighOxphos	CACCTCCATCCAATTG-1_1
0.137943	0.139342	HighGlyco	CACCTCGAACCTGGAT-1_1
0.19655	0.134122	HighOxphos	CACGAAGACCGTGAAT-1_1
0.14915	0.117932	LowBoth	CACGATACCATTAGTA-1_1
0.122952	0.17968	HighGlyco	CACGATACTCTAACAT-1_1
0.194038	0.126763	HighOxphos	CACGATGAGGTTGTGA-1_1
0.159842	0.1293	HighOxphos	CACGATGCGTATCGTA-1_1
0.125983	0.122405	LowBoth	CACGCCACCGGTATGT-1_1
0.187373	0.138838	HighOxphos	CACGCCATGTTAACCT-1_1
0.15343	0.14099	HighOxphos	CACGGCTCATGCCAGT-1_1
0.168248	0.132888	HighOxphos	CACGTCGAGTTAGGTG-1_1
0.132578	0.130322	HighOxphos	CACGTGGCCGCTTCGA-1_1
0.157422	0.135657	HighGlyco	CACGTTCTTAGGAAGT-1_1
0.14859	0.122712	HighOxphos	CACTACAATCGTTATG-1_1
0.124447	0.128648	LowBoth	CACTCAATAGCTGAAT-1_1
0.124203	0.172695	HighGlyco	CACTCAGTCTTCGGAA-1_1
0.123698	0.1443	HighGlyco	CACTGGACAGGTGAAC-1_1
0.161822	0.124638	HighOxphos	CACTGGCGCCGAACCT-1_1
0.150818	0.135685	HighOxphos	CACTTACTCGTGGTCG-1_1
0.182892	0.117387	HighOxphos	CACTTGAGTTACAATG-1_1
0.127733	0.125705	LowBoth	CAGAACCGTGTAATTA-1_1
0.141107	0.127107	HighOxphos	CAGAACTGGTATCTAA-1_1
0.128467	0.12767	LowBoth	CAGACGCATGCTCGGT-1_1
0.156612	0.132292	LowBoth	CAGACGCTGCGAGCGA-1_1
0.148	0.1346	HighOxphos	CAGACGGTAGGTCTCA-1_1
0.155505	0.141112	HighGlyco	CAGACGTCAACCGATT-1_1
0.156872	0.1327	HighOxphos	CAGAGGAACGGTAGTT-1_1
0.113353	0.119183	LowBoth	CAGAGGTGTACTCCAG-1_1
0.153935	0.139803	HighOxphos	CAGATACTCAGAGCTC-1_1
0.14426	0.128543	HighOxphos	CAGATATCACTTAATG-1_1
0.170228	0.13628	HighOxphos	CAGATGGTTAGACGAG-1_1
0.121227	0.157653	HighGlyco	CAGCCAACGTTCCAAT-1_1
0.156978	0.13709	HighOxphos	CAGCTGAGCACCGCAA-1_1
0.20111	0.153903	HighOxphos	CAGCTGTACGATAAGG-1_1
0.154695	0.131857	HighOxphos	CAGCTGTATCTGGCCG-1_1
0.161767	0.157542	HighGlyco	CAGCTTACGCAGCCAT-1_1
0.169005	0.128492	HighOxphos	CAGGTCAGCAATCCGA-1_1
0.135997	0.115127	HighOxphos	CAGTAGAAGTCCGTCT-1_1
0.170738	0.116902	HighOxphos	CAGTATTAATGCGACA-1_1
0.143242	0.126338	LowBoth	CAGTCTGCAGCTTACA-1_1
0.162678	0.151813	HighGlyco	CAGTCTGCGTCATGGA-1_1
0.133582	0.124172	LowBoth	CAGTCTGTCTTGAATT-1_1
0.146042	0.120393	HighOxphos	CAGTGATGAAGACGAA-1_1
0.16619	0.123353	HighOxphos	CAGTTGACTCCTTCAG-1_1
0.162075	0.111015	HighOxphos	CAGTTGGTCGGCATCC-1_1
0.167043	0.148577	HighGlyco	CATAATTAACGCCGTT-1_1
0.147728	0.130367	LowBoth	CATACAAGTACTATAA-1_1
0.13473	0.123693	LowBoth	CATAGAAGGACACCTT-1_1
0.150727	0.132937	LowBoth	CATAGAAGGTGGATCC-1_1
0.130245	0.121578	LowBoth	CATAGACCGCCTTAAG-1_1
0.155558	0.130922	LowBoth	CATATTACTGCGGCCA-1_1
0.170927	0.11616	HighOxphos	CATATTCTCGCAGAAG-1_1
0.194783	0.125498	HighOxphos	CATCAGCAACTACCTT-1_1
0.129073	0.126232	LowBoth	CATCAGTCAGGAATAC-1_1
0.17201	0.11395	HighOxphos	CATCCGATGATCGTAA-1_1
0.14222	0.125875	HighOxphos	CATCCGTATGTAACAA-1_1
0.155048	0.122288	HighOxphos	CATCCTTCATGTATCG-1_1
0.182572	0.138958	HighOxphos	CATCGGCATCCGTAAT-1_1
0.16706	0.129947	HighOxphos	CATCTGAACGGTGAAG-1_1
0.126875	0.127393	LowBoth	CATCTTACAGTTCGTA-1_1
0.174197	0.131472	HighOxphos	CATGCAGGATTCGCGT-1_1
0.173045	0.143493	HighOxphos	CATTACGTTCGAACCA-1_1
0.174023	0.139382	HighOxphos	CATTCTATCTAACGAG-1_1
0.18947	0.168308	HighGlyco	CATTGCTAAGAAGGCA-1_1
0.130303	0.131085	LowBoth	CATTGCTGATGTGCCG-1_1
0.18705	0.125907	HighOxphos	CATTGTAGCCGCGAAC-1_1
0.196268	0.122415	HighOxphos	CCAACTTCAATCTGAG-1_1
0.143792	0.143692	HighOxphos	CCAAGACGTGATGGCT-1_1
0.174443	0.12214	HighOxphos	CCAAGGTAAGGCATCG-1_1
0.21844	0.128122	HighOxphos	CCAAGTTACCTCATGA-1_1
0.161703	0.133895	HighOxphos	CCAATAGGTGTACCGA-1_1
0.179278	0.134792	HighOxphos	CCACCGTATGAATGCG-1_1
0.143757	0.133387	HighOxphos	CCACGTCGTGACGCGA-1_1
0.122613	0.13613	LowBoth	CCACGTGCTTGTTCGC-1_1
0.128518	0.152523	HighGlyco	CCACGTTCCATTCCAT-1_1
0.153203	0.12156	HighOxphos	CCACGTTCGAGTTCCG-1_1
0.134572	0.12416	LowBoth	CCACTGTACCTCGAGC-1_1
0.191572	0.130017	HighOxphos	CCAGCGAAGCGTCAGG-1_1
0.16907	0.126613	HighOxphos	CCAGGATAATCAATAG-1_1
0.136868	0.128472	LowBoth	CCAGGATAGACCATCT-1_1
0.15151	0.143847	HighOxphos	CCATAGATACGGCAGC-1_1
0.123397	0.130205	HighOxphos	CCATGGAATGGCTGGC-1_1
0.182928	0.11896	HighOxphos	CCATGTAGGTCAGTAA-1_1
0.140548	0.135547	LowBoth	CCATTCAGCATATGGC-1_1
0.19791	0.123098	HighOxphos	CCGAAGGTGAGTCTGG-1_1
0.19588	0.135917	HighOxphos	CCGACAATGTCGAGCT-1_1
0.179917	0.132525	HighOxphos	CCGACACCAGTCACAT-1_1
0.170858	0.140747	HighOxphos	CCGACCGGAGAATCCG-1_1
0.189908	0.125312	HighOxphos	CCGATACCTCGCGAAT-1_1
0.151435	0.138207	LowBoth	CCGCGATCGTAACCGA-1_1
0.194162	0.135872	HighOxphos	CCGCGTAATAGATGTC-1_1
0.183112	0.118268	HighOxphos	CCGCGTCTGATTAAGC-1_1
0.18099	0.142173	HighOxphos	CCGCTCCGGTCAGAAC-1_1
0.1361	0.127298	LowBoth	CCGCTCCGTATCTGGA-1_1
0.184412	0.12398	HighOxphos	CCGCTCTAGTATTAGC-1_1
0.145063	0.134395	HighOxphos	CCGCTGGTTAGATTGG-1_1
0.160308	0.124602	HighOxphos	CCGGAGATTGCATTAA-1_1
0.18154	0.134917	HighOxphos	CCGGCAATTGGAGGTG-1_1
0.125458	0.157097	HighGlyco	CCGGCACGAGTGTTCA-1_1
0.174225	0.137325	HighOxphos	CCGGCAGAGTACGTCT-1_1
0.18773	0.134237	HighOxphos	CCGGCAGCCGGTGAAG-1_1
0.160595	0.137945	HighOxphos	CCGGCGCATTCGCTGC-1_1
0.142607	0.142765	HighGlyco	CCGGCGTCCGATAGTG-1_1
0.213442	0.126063	HighOxphos	CCGGCGTTCTGTATCC-1_1
0.16241	0.12629	HighOxphos	CCGTAACAAGCCGTTA-1_1
0.157332	0.123052	HighOxphos	CCGTAACATCGAATGC-1_1
0.171472	0.127692	HighOxphos	CCGTAACTTGAATGGT-1_1
0.189767	0.126912	HighOxphos	CCGTATTCAATCCTGC-1_1
0.14497	0.12539	HighOxphos	CCGTTGTAACGAAGTA-1_1
0.160512	0.145703	HighOxphos	CCTAACAGTTATAGGA-1_1
0.190338	0.131992	HighOxphos	CCTAACTACGCTCGGA-1_1
0.16014	0.13357	LowBoth	CCTACGACGGAAGGTG-1_1
0.174985	0.15078	HighOxphos	CCTACGCTGCTCAGAA-1_1
0.170753	0.129488	HighOxphos	CCTACGTGTCGGAAGG-1_1
0.162528	0.12789	HighOxphos	CCTAGAGTGCTCGACT-1_1
0.173827	0.136798	HighOxphos	CCTAGCTCTTGGCCGT-1_1
0.200103	0.130768	HighOxphos	CCTCACCTAACGTTCA-1_1
0.160682	0.140427	HighOxphos	CCTCACTATGCGGTGA-1_1
0.18592	0.147935	HighGlyco	CCTCAGATCTGCGTAA-1_1
0.115965	0.152907	LowBoth	CCTCCATCGCAGTCGA-1_1
0.140517	0.12653	LowBoth	CCTCGCAGTTAATCTG-1_1
0.185445	0.13225	HighOxphos	CCTCGCGACGCTTACT-1_1
0.195837	0.127602	HighOxphos	CCTCGCGGATCGTTAG-1_1
0.155908	0.126253	HighOxphos	CCTCGGCAGATCATCC-1_1
0.219952	0.157878	HighOxphos	CCTCTAGACGTAGGCC-1_1
0.213798	0.132572	HighOxphos	CCTCTATGTTAGACCA-1_1
0.146772	0.121988	HighGlyco	CCTCTTCGCTGTAGGT-1_1
0.162813	0.13434	HighOxphos	CCTGAAGTGCTCTGAA-1_1
0.140032	0.132843	HighOxphos	CCTGAATACTATTCGT-1_1
0.189308	0.123267	HighOxphos	CCTGCTACGCAGAAGC-1_1
0.157012	0.129235	HighOxphos	CCTGCTCGGTTGTCCG-1_1
0.14412	0.134647	HighOxphos	CCTGCTTAGACTAGTT-1_1
0.17081	0.137317	HighOxphos	CCTGGCCATATGCGGA-1_1
0.144902	0.127615	HighOxphos	CCTGTCCACGTAGTGA-1_1
0.18643	0.127727	HighOxphos	CCTGTTCCATGTGCAT-1_1
0.148615	0.120598	HighOxphos	CCTTAGTGAACAGCAT-1_1
0.152728	0.143378	HighOxphos	CCTTAGTTGCCGTAGG-1_1
0.19554	0.124282	HighOxphos	CCTTATGTTCATTGGC-1_1
0.149538	0.133278	HighOxphos	CCTTCCACTCTTATCA-1_1
0.186278	0.130295	HighOxphos	CCTTCCGCATCCGTTC-1_1
0.185057	0.124973	HighOxphos	CCTTCCGTGCTGGTAG-1_1
0.16198	0.135747	HighOxphos	CCTTGTCCAACCTATC-1_1
0.128778	0.129648	LowBoth	CCTTGTTAAGCAGAAC-1_1
0.164282	0.138808	HighOxphos	CGAACGATGCAGACGC-1_1
0.173817	0.118442	HighOxphos	CGAACGCTCGCACTGA-1_1
0.161315	0.13284	HighGlyco	CGAAGACCGATTAATC-1_1
0.132713	0.12382	LowBoth	CGAAGCGAACCGGTAA-1_1
0.110348	0.121373	LowBoth	CGAAGTGCAATGAGGA-1_1
0.142495	0.13039	HighOxphos	CGAATGATCACCGCTC-1_1
0.179645	0.126458	HighOxphos	CGAATTACAAGTCTCC-1_1
0.162463	0.137625	HighOxphos	CGACCACGGTCTCCGG-1_1
0.156908	0.13902	HighOxphos	CGACCACTGACAACGC-1_1
0.138725	0.143302	HighGlyco	CGACCAGCTGGCCAAC-1_1
0.124837	0.122767	HighOxphos	CGACCTATACTAGTCC-1_1
0.141172	0.13703	LowBoth	CGACCTATTGATGTCG-1_1
0.15052	0.128592	HighOxphos	CGACTTCTGGTAGATA-1_1
0.159898	0.138873	HighOxphos	CGAGATCAGTCTAGCG-1_1
0.138635	0.124232	HighOxphos	CGAGATCATTACATTC-1_1
0.13564	0.136782	LowBoth	CGAGGAACGGAGCGGT-1_1
0.137307	0.125012	LowBoth	CGAGGTTCACTAAGCA-1_1
0.147142	0.125562	HighOxphos	CGAGTCACCAGTTATC-1_1
0.132487	0.139925	HighGlyco	CGAGTCATAAGTCCGT-1_1
0.159698	0.126458	HighOxphos	CGATGAAGATGGAGCG-1_1
0.257125	0.17352	HighOxphos	CGATGAATACCTAGTC-1_1
0.165818	0.144472	HighGlyco	CGATGAGGTTACTCTG-1_1
0.141805	0.11838	LowBoth	CGATGTTCCAGTCTGG-1_1
0.142222	0.20499	HighGlyco	CGCAATACTTATCTTG-1_1
0.17158	0.121532	HighOxphos	CGCACGTTCGTGGATT-1_1
0.16591	0.132502	HighOxphos	CGCATACTCCGCTGTA-1_1
0.212357	0.13323	HighOxphos	CGCATATCTGGAAGGA-1_1
0.184612	0.124672	HighOxphos	CGCATCTTACGCAACT-1_1
0.178803	0.13882	HighOxphos	CGCATGACCTTCCAGG-1_1
0.186035	0.14816	HighOxphos	CGCCGGTAAGTCATTA-1_1
0.163545	0.126243	LowBoth	CGCCGTCTCGTTGCTC-1_1
0.138212	0.134172	LowBoth	CGCCTATTCAAGCCTG-1_1
0.131613	0.138035	LowBoth	CGCCTCTACTGTCATA-1_1
0.14062	0.125437	LowBoth	CGCCTTACGCGGCACC-1_1
0.152565	0.140632	HighGlyco	CGCCTTATGTCCAGAA-1_1
0.142942	0.129572	LowBoth	CGCCTTGAATTACCAT-1_1
0.165803	0.128297	HighOxphos	CGCTATTGCAATGACG-1_1
0.147298	0.135415	HighOxphos	CGCTCGAGCGGCCATT-1_1
0.210805	0.1531	HighOxphos	CGCTCGAGGTGCTTGT-1_1
0.133402	0.129717	LowBoth	CGCTCGTTGTTAAGGA-1_1
0.178857	0.128527	HighOxphos	CGCTGACGCTCATCAA-1_1
0.161907	0.139713	LowBoth	CGCTGAGTAAGCGGTT-1_1
0.176202	0.126822	HighOxphos	CGCTGCACTAATACAT-1_1
0.190192	0.133675	HighOxphos	CGCTGCGAGTCATAGA-1_1
0.170078	0.13329	HighOxphos	CGCTTAAGTAATTCGT-1_1
0.189257	0.144407	HighOxphos	CGCTTAGTGACTCGTT-1_1
0.144225	0.1324	HighGlyco	CGCTTGATCTCGCAGC-1_1
0.197957	0.162365	HighGlyco	CGCTTGGAGGCCTACC-1_1
0.142055	0.13596	LowBoth	CGGACGCTGGCCGCTA-1_1
0.140263	0.12452	HighOxphos	CGGAGGTAATCGTGTA-1_1
0.190288	0.153422	HighOxphos	CGGAGGTCGCGTACTT-1_1
0.134662	0.133372	LowBoth	CGGAGTCTGCTTAACA-1_1
0.182	0.139557	HighOxphos	CGGAGTCTGTAGCAGT-1_1
0.193957	0.150638	HighOxphos	CGGAGTGGATCAATCC-1_1
0.167953	0.135117	HighOxphos	CGGAGTGGTCGCGACC-1_1
0.192567	0.116883	HighOxphos	CGGAGTTCACTACCGG-1_1
0.165855	0.140807	HighOxphos	CGGAGTTCGGCGCCGA-1_1
0.167135	0.125605	HighOxphos	CGGCCATTATAATGTT-1_1
0.204918	0.117648	HighOxphos	CGGCCGACGTCCAGTC-1_1
0.139592	0.128552	LowBoth	CGGCCTGCCAATTGTT-1_1
0.16213	0.12678	HighOxphos	CGGCGTAAGCGACAGC-1_1
0.216342	0.140492	HighOxphos	CGGCTCCTATCTTGGC-1_1
0.17169	0.139465	HighOxphos	CGGCTGACATCTCCGC-1_1
0.137607	0.129042	LowBoth	CGGCTTAGGTGCGTAT-1_1
0.150333	0.142015	HighOxphos	CGGTAGCAACAGTGGT-1_1
0.198662	0.127257	HighOxphos	CGGTAGCGCTTAACCT-1_1
0.17255	0.1388	HighOxphos	CGGTAGTTCCTAGGCA-1_1
0.160937	0.136328	LowBoth	CGGTCCAAGTAAGCTG-1_1
0.210343	0.124165	HighOxphos	CGGTCCTTCCGCTTGG-1_1
0.172452	0.128403	HighOxphos	CGGTGATTAGAACTTC-1_1
0.130372	0.131478	HighGlyco	CGGTGCGTTAACAAGT-1_1
0.159112	0.125177	HighOxphos	CGGTTCTGGCTAATCG-1_1
0.168448	0.125577	HighOxphos	CGGTTGCAGGAGTGAC-1_1
0.203923	0.133027	HighOxphos	CGGTTGGCGGTCCAAG-1_1
0.180778	0.131375	HighOxphos	CGGTTGTCAGCTGACC-1_1
0.148832	0.13024	HighOxphos	CGTAACGCCAATCTGC-1_1
0.21043	0.136705	HighOxphos	CGTACATTGCTGGCAC-1_1
0.175902	0.128237	HighOxphos	CGTACTTACTGGCCAG-1_1
0.15455	0.13059	HighOxphos	CGTACTTAGGACTCAG-1_1
0.133522	0.133057	LowBoth	CGTAGTACCGTTAGTT-1_1
0.17025	0.143242	HighOxphos	CGTATCGCGTTCCTCA-1_1
0.163638	0.138913	HighOxphos	CGTCCATACTTAGAAC-1_1
0.143708	0.126253	LowBoth	CGTCGGATGGCCAACG-1_1
0.123113	0.127987	HighOxphos	CGTGAGCGTGGTGAGT-1_1
0.126045	0.134017	HighGlyco	CGTGGCCGCAGTGGAT-1_1
0.146808	0.13032	LowBoth	CGTGTACGCAGAAGCG-1_1
0.172413	0.136073	HighOxphos	CGTGTACGCTGGCAAT-1_1
0.179372	0.12562	HighOxphos	CGTTACGGTTCTCGGA-1_1
0.215722	0.123772	HighOxphos	CTAAGACTTCCTAAGA-1_1
0.18798	0.125825	HighOxphos	CTAATATCATGGTCTG-1_1
0.185563	0.122265	HighOxphos	CTAATGTACCTTGCAC-1_1
0.14518	0.133065	HighOxphos	CTACAGCCTAACTGAT-1_1
0.17524	0.122212	HighOxphos	CTACAGGTCTATGTAC-1_1
0.157833	0.128637	HighOxphos	CTACAGTAACGCCTCG-1_1
0.146063	0.133282	HighOxphos	CTACCTCAAGTTCCAC-1_1
0.122272	0.13396	LowBoth	CTACGAATCTTGAATT-1_1
0.188233	0.138395	HighOxphos	CTACGAGTATCAGATA-1_1
0.167853	0.132988	HighOxphos	CTACGATCAATAACTC-1_1
0.194242	0.120832	HighOxphos	CTAGATGATTCTGGAT-1_1
0.137605	0.120555	HighOxphos	CTAGCAACTGGACAGA-1_1
0.125613	0.193943	HighGlyco	CTAGCATTATCTTCTG-1_1
0.152702	0.135068	HighOxphos	CTAGCGGAATCTAGTT-1_1
0.135467	0.1347	HighOxphos	CTAGCGTTGTGCTGTA-1_1
0.159907	0.133278	HighOxphos	CTAGTTATAATCTGGT-1_1
0.158232	0.147482	HighGlyco	CTAGTTGAGTATAGCT-1_1
0.174005	0.136308	HighOxphos	CTATAGCAGATGGCAT-1_1
0.192168	0.155493	HighOxphos	CTATCCATTGTAGTGC-1_1
0.194795	0.121917	HighOxphos	CTATCCTTAAGTACTT-1_1
0.153555	0.144568	HighOxphos	CTATCGGATGTACCTG-1_1
0.14508	0.133255	LowBoth	CTATCGTAGGAATATC-1_1
0.219392	0.127907	HighOxphos	CTATCGTTCTAGACGC-1_1
0.1503	0.131882	HighGlyco	CTATGCCAACTGAGGC-1_1
0.137785	0.134625	LowBoth	CTATGCCTAATTGACG-1_1
0.129383	0.12176	LowBoth	CTATGTCGGACCTGAT-1_1
0.12434	0.171883	HighGlyco	CTATTAAGCTGTCGGC-1_1
0.168237	0.120827	HighOxphos	CTATTACACTATAGGA-1_1
0.134292	0.135727	LowBoth	CTATTAGCCAAGGCCA-1_1
0.141238	0.13391	HighOxphos	CTATTAGTACCAATCA-1_1
0.193558	0.139963	HighOxphos	CTATTAGTTCTTCGTT-1_1
0.174505	0.147723	HighOxphos	CTATTATGGACACGGT-1_1
0.142328	0.130288	LowBoth	CTATTCCGATCCGTGG-1_1
0.132095	0.137207	LowBoth	CTATTCCTAATTAGAT-1_1
0.157317	0.125283	HighOxphos	CTATTCTTGCGTCTTG-1_1
0.162597	0.127415	HighOxphos	CTCAAGATGGCCACCG-1_1
0.142415	0.14851	LowBoth	CTCAAGCTGGCAGATG-1_1
0.174298	0.135762	HighOxphos	CTCAATCTCACCATGC-1_1
0.158853	0.11557	HighOxphos	CTCAATCTCCGGAGCC-1_1
0.150015	0.115007	HighOxphos	CTCACCGTTGTACCTC-1_1
0.182398	0.117327	HighOxphos	CTCACCTGAGTCCGCT-1_1
0.14874	0.123548	HighOxphos	CTCACCTGCGTTATAG-1_1
0.198382	0.149895	HighGlyco	CTCACGCCTCGGTACA-1_1
0.162243	0.130793	HighOxphos	CTCACGGTATGTACGG-1_1
0.168195	0.139228	LowBoth	CTCATAATGAGGAAGG-1_1
0.199578	0.131885	HighOxphos	CTCATCCAGCTTAAGG-1_1
0.138237	0.12929	LowBoth	CTCATGAATCGGCGAC-1_1
0.172128	0.118902	HighOxphos	CTCCAACAATTATCCT-1_1
0.127543	0.135263	LowBoth	CTCCAACAGAAGCGCC-1_1
0.17328	0.129988	HighOxphos	CTCCAAGCCGGATTCG-1_1
0.161502	0.139967	HighOxphos	CTCCACTTCTTAGAGG-1_1
0.206538	0.116342	HighOxphos	CTCCAGGAGCCACGAT-1_1
0.13535	0.135008	LowBoth	CTCCAGTTACTCGTCT-1_1
0.162298	0.136895	HighOxphos	CTCCATACAAGCATTC-1_1
0.149678	0.127783	HighOxphos	CTCCGCTAGTGCTAAC-1_1
0.208655	0.128698	HighOxphos	CTCCTTACCACGGCCA-1_1
0.128462	0.137885	HighOxphos	CTCCTTACGGTATGAA-1_1
0.176822	0.13574	HighOxphos	CTCCTTATAAGGAGTT-1_1
0.181417	0.138862	HighGlyco	CTCCTTCGATTCGGAA-1_1
0.134652	0.133255	LowBoth	CTCGAACCAGCGATCT-1_1
0.139933	0.122663	HighOxphos	CTCGACAGCGGTTGAG-1_1
0.1695	0.133662	HighOxphos	CTCGATCGAGTAACTT-1_1
0.164045	0.128885	HighOxphos	CTCGATTCTTCACGCC-1_1
0.14548	0.167718	HighGlyco	CTCGCTTGCCATTGGC-1_1
0.19492	0.135358	HighGlyco	CTCGGATCGACAACGG-1_1
0.198658	0.128132	HighOxphos	CTCGTTCACTCGGTGA-1_1
0.172757	0.126763	HighOxphos	CTGAACCAATGGTCTT-1_1
0.148317	0.135042	HighOxphos	CTGAAGGCCAACCTCG-1_1
0.125602	0.13228	LowBoth	CTGAATTCAGCCGGAG-1_1
0.161638	0.125447	LowBoth	CTGACCGGTGCACCAA-1_1
0.129337	0.12778	LowBoth	CTGACGTCCTGGTTGG-1_1
0.175897	0.124217	HighOxphos	CTGACTAAGCAGCCGC-1_1
0.137635	0.129557	LowBoth	CTGACTCGCTTCCGAC-1_1
0.153832	0.134423	HighOxphos	CTGACTGGAATTACGT-1_1
0.171252	0.124563	HighOxphos	CTGACTGTCGTAAGAC-1_1
0.143355	0.13689	HighOxphos	CTGACTTCCGTGCAGA-1_1
0.131347	0.128935	LowBoth	CTGATCCGACTGTAAT-1_1
0.184452	0.141003	HighOxphos	CTGATGAAGCGAGCCT-1_1
0.170957	0.123773	HighOxphos	CTGATTAAGCATAACA-1_1
0.193152	0.129773	HighOxphos	CTGATTACGCAGGCTG-1_1
0.138107	0.126935	HighOxphos	CTGATTATCCACTCGT-1_1
0.161212	0.123548	HighOxphos	CTGCCGAGTAATAGCT-1_1
0.12791	0.142392	LowBoth	CTGCCGATAATGGATT-1_1
0.139343	0.138858	LowBoth	CTGCCTGTCTGCGGCC-1_1
0.191417	0.123452	HighOxphos	CTGCGACATTATGGCC-1_1
0.211805	0.172422	HighGlyco	CTGCGATTATAACCAT-1_1
0.132792	0.128322	LowBoth	CTGCGATTCTGACGTG-1_1
0.141795	0.130622	HighOxphos	CTGCGATTGCGGATTC-1_1
0.12972	0.133965	LowBoth	CTGCGGACGGATTGCC-1_1
0.179083	0.123193	HighOxphos	CTGCGTATGTAAGCGA-1_1
0.169802	0.144322	HighOxphos	CTGCTACCGCTTCTGC-1_1
0.130322	0.16011	HighGlyco	CTGCTAGCATAGCTGT-1_1
0.158785	0.141688	HighOxphos	CTGGAAGAGTTGGTAA-1_1
0.159943	0.129275	HighOxphos	CTGGACAATACACCGG-1_1
0.143062	0.126277	LowBoth	CTGGCCTGTTCTGGTT-1_1
0.132622	0.212327	HighGlyco	CTGGCGGTGCCAAGGC-1_1
0.17415	0.119837	HighOxphos	CTGGCTTCGCCTAATA-1_1
0.169123	0.14858	HighOxphos	CTGGTGATCACTCCGT-1_1
0.14836	0.138307	HighOxphos	CTGGTGCGATTCGAAG-1_1
0.1612	0.146062	HighOxphos	CTGGTGCGGAGTCAAC-1_1
0.155105	0.133382	HighGlyco	CTGTAATAGGATAAGA-1_1
0.17702	0.122943	HighOxphos	CTGTACCTCATACCGG-1_1
0.144638	0.130332	HighOxphos	CTGTACCTTCATGCAG-1_1
0.152323	0.138007	HighOxphos	CTGTATGTACAGCATG-1_1
0.217038	0.130608	HighOxphos	CTGTCAATAATCACTC-1_1
0.160748	0.119523	HighOxphos	CTGTCATGGTACCGAC-1_1
0.15652	0.129903	HighOxphos	CTGTCCAAGGCACCAT-1_1
0.159818	0.121415	HighOxphos	CTGTGCAGTAGGTGTA-1_1
0.215447	0.128312	HighOxphos	CTGTGCCGAGTCACCG-1_1
0.171608	0.137827	HighGlyco	CTGTGCCGTGGTTCAG-1_1
0.175465	0.11725	HighOxphos	CTGTGGATACCTAGGA-1_1
0.204265	0.129408	HighOxphos	CTGTGGATCCTTCAAG-1_1
0.149687	0.130148	HighOxphos	CTGTGGTCAAGCAGCC-1_1
0.155195	0.112438	HighOxphos	CTGTTCAGACAATTCC-1_1
0.143552	0.142725	HighOxphos	CTGTTCTGTAGTATAG-1_1
0.147918	0.130238	LowBoth	CTTACACGTGGACATC-1_1
0.146315	0.135932	HighOxphos	CTTACGGATAGCACTA-1_1
0.151443	0.131007	HighOxphos	CTTAGACACGAAGTTA-1_1
0.17494	0.131698	HighOxphos	CTTAGATAAGTACATA-1_1
0.144722	0.113165	HighOxphos	CTTAGCCTACTCCGCT-1_1
0.179042	0.126937	HighOxphos	CTTATCGAACTTACTC-1_1
0.116198	0.131477	LowBoth	CTTCACAGCACGATCA-1_1
0.139247	0.135872	HighOxphos	CTTCACGAAGCGATAA-1_1
0.141825	0.135177	LowBoth	CTTCATGCGATATGCC-1_1
0.17977	0.135463	HighOxphos	CTTCCACCGGTAGTAT-1_1
0.166792	0.139307	HighOxphos	CTTCGACCAGTGCAAT-1_1
0.201627	0.126648	HighOxphos	CTTCGAGCCTTCCGAT-1_1
0.144448	0.133647	HighOxphos	CTTCGATCTTGGATGG-1_1
0.178853	0.117418	HighOxphos	CTTCTAACGGTCTGTC-1_1
0.179455	0.130338	HighOxphos	CTTCTGAGCTATTACG-1_1
0.15499	0.135912	HighOxphos	CTTGAATCGCACGCTC-1_1
0.191912	0.14945	HighOxphos	CTTGAGGCTGCGCTTG-1_1
0.161913	0.121692	HighOxphos	CTTGCGCTATGGTGTC-1_1
0.158853	0.13208	HighOxphos	CTTGCGCTCGAACTTG-1_1
0.12889	0.125038	LowBoth	CTTGCTGGTTGCAGTT-1_1
0.139317	0.141737	HighGlyco	CTTGGACTACGAGTTA-1_1
0.141603	0.14382	HighOxphos	CTTGGAGTTGCGAGGT-1_1
0.184397	0.126028	HighOxphos	CTTGGATCGGTGGACA-1_1
0.18134	0.12323	HighOxphos	CTTGGATTCAGGAGAA-1_1
0.173865	0.123827	HighOxphos	CTTGGTAGAAGTCGGT-1_1
0.146025	0.123547	HighOxphos	CTTGTAACCGAGTAAG-1_1
0.186898	0.127038	HighOxphos	CTTGTATCCATCACGG-1_1
0.132307	0.131378	LowBoth	CTTGTCGCCGTGGACG-1_1
0.141522	0.134123	HighOxphos	CTTGTCTGTACTTAAC-1_1
0.15057	0.136782	LowBoth	GAACAAGGCTTCAGTA-1_1
0.161857	0.140843	HighOxphos	GAACAGGATCTAGACA-1_1
0.153795	0.134062	HighOxphos	GAACGCCAACTACAGA-1_1
0.148463	0.13331	LowBoth	GAACGCTTAGCGTGAG-1_1
0.127912	0.175893	HighGlyco	GAACTCCTTGCCTGAA-1_1
0.188415	0.117672	HighOxphos	GAACTCGTATTCGGTC-1_1
0.145457	0.145088	HighOxphos	GAAGCCGTCCACATCG-1_1
0.17082	0.126375	HighOxphos	GAAGCGGAACTTGAGC-1_1
0.142335	0.13825	LowBoth	GAAGCGGCAACGGACA-1_1
0.134082	0.144275	HighGlyco	GAAGCTTAGCATGCGT-1_1
0.152535	0.126145	HighOxphos	GAAGGCTGCAAGTCTT-1_1
0.158387	0.128693	HighOxphos	GAAGGTTCGGCCTCGA-1_1
0.156995	0.129565	HighOxphos	GAAGTCGACATCAACT-1_1
0.148568	0.13544	HighOxphos	GAATGAGCTAATCGGC-1_1
0.164803	0.124773	HighOxphos	GAATGAGTAGTGAGAT-1_1
0.147578	0.174735	HighGlyco	GAATGGACTACACCAG-1_1
0.12417	0.130462	LowBoth	GAATGGAGGCAGTATC-1_1
0.164987	0.149477	HighGlyco	GAATGGAGTTCGCTGC-1_1
0.143623	0.122293	HighOxphos	GAATGGTGTTAGATCG-1_1
0.146435	0.15166	HighGlyco	GAATGTATGACCTTCC-1_1
0.153265	0.144087	HighOxphos	GAATGTGACCGGATGA-1_1
0.164028	0.139907	HighGlyco	GACAACGTTAGTCACG-1_1
0.163093	0.129648	HighOxphos	GACAACTATGGAATTC-1_1
0.13426	0.137427	HighOxphos	GACAGAAGTCACAACC-1_1
0.196695	0.125268	HighOxphos	GACAGAATAGGTGCCT-1_1
0.140223	0.130062	LowBoth	GACATCCTTCGAACTG-1_1
0.13815	0.123627	LowBoth	GACATCGCATCGGATG-1_1
0.181135	0.127787	HighOxphos	GACATCGCTCAAGAGC-1_1
0.207597	0.125305	HighOxphos	GACATGTAACTCTAAG-1_1
0.172255	0.123387	HighOxphos	GACCAACGAACTTCTA-1_1
0.143978	0.12234	LowBoth	GACCAGATAGCAGGCA-1_1
0.131552	0.137027	LowBoth	GACCTCTTGCGGAACC-1_1
0.118727	0.14563	HighGlyco	GACCTGCACTGTTATT-1_1
0.11725	0.128243	LowBoth	GACGAGCACTCAAGCC-1_1
0.143793	0.13382	LowBoth	GACGATTACCACCGCA-1_1
0.159182	0.139692	HighOxphos	GACGCACGCAATTCTT-1_1
0.14351	0.128818	HighOxphos	GACGCATTGCAATCTG-1_1
0.132388	0.139635	LowBoth	GACGCCAATGAGACGA-1_1
0.169333	0.140117	HighOxphos	GACGCCTCCAACTACA-1_1
0.126767	0.151118	HighGlyco	GACGTTGTATGAAGCT-1_1
0.166302	0.135582	HighOxphos	GACTAGATCGCCGTCT-1_1
0.229663	0.152492	HighOxphos	GACTAGATCGTTAACA-1_1
0.129955	0.135777	HighOxphos	GACTAGCTCCAATCAC-1_1
0.157322	0.144395	HighGlyco	GACTGAGTATGCCGGC-1_1
0.142812	0.142898	HighOxphos	GACTGATTGGCCATGT-1_1
0.171777	0.131947	HighOxphos	GACTGGCTTAAGTGTT-1_1
0.122457	0.150792	HighGlyco	GACTTAGGATCTCCAG-1_1
0.11868	0.129993	LowBoth	GACTTGTCCGAAGTTA-1_1
0.16919	0.140698	HighOxphos	GAGCGATAGCGAGGTC-1_1
0.182055	0.126873	HighOxphos	GAGCGGAAGACCAGGA-1_1
0.134372	0.124277	HighGlyco	GAGCGGTGCTCCGCCA-1_1
0.191705	0.120042	HighOxphos	GAGCGTGGACAGACCG-1_1
0.138112	0.132993	LowBoth	GAGCTCGAGGAAGACT-1_1
0.136295	0.126188	LowBoth	GAGCTCTATGGCGGAG-1_1
0.133378	0.123952	LowBoth	GAGCTTAAGGCTGCAG-1_1
0.139968	0.165915	HighGlyco	GAGGATGCTCACATCG-1_1
0.143497	0.134765	LowBoth	GAGGATTGCCGAGCGT-1_1
0.17101	0.142077	HighGlyco	GAGGCCACAGTGGCAG-1_1
0.169015	0.132062	HighOxphos	GAGGTCACTCGGACGG-1_1
0.145553	0.150338	HighGlyco	GAGGTGTAATGAGCCG-1_1
0.143572	0.124847	HighOxphos	GAGTAGCCGTCTGATA-1_1
0.179615	0.154598	HighGlyco	GAGTCACGACAACCTT-1_1
0.150132	0.142013	HighGlyco	GAGTCACGCAGGAGCA-1_1
0.131957	0.201742	HighGlyco	GAGTCCGTGAAGATTG-1_1
0.157115	0.143132	HighOxphos	GAGTCGTTACCTTAAT-1_1
0.143257	0.136985	LowBoth	GAGTCTAATCACAGGC-1_1
0.149648	0.144583	LowBoth	GAGTTCAGAACATACT-1_1
0.178115	0.123468	HighOxphos	GAGTTCAGTCGGTCAT-1_1
0.139418	0.136288	LowBoth	GAGTTCGCCACGACGC-1_1
0.134187	0.122548	LowBoth	GAGTTCGGATAATCAG-1_1
0.144727	0.128172	LowBoth	GATAAGACCATCGTCA-1_1
0.15428	0.125418	LowBoth	GATAAGACTGGTTCGA-1_1
0.153362	0.124347	LowBoth	GATAAGTTACGTCTGG-1_1
0.193187	0.124468	HighOxphos	GATCCAAGCCAGGCAA-1_1
0.166538	0.124058	HighOxphos	GATCCATACCACCTAG-1_1
0.128683	0.128072	LowBoth	GATCGTAAGTGACCGT-1_1
0.192275	0.132858	HighOxphos	GATCGTGGATCTACAG-1_1
0.135735	0.130568	LowBoth	GATCGTGGCATGACTC-1_1
0.200945	0.131835	HighOxphos	GATCGTTGCGAGAATG-1_1
0.215162	0.142763	HighOxphos	GATCTTGTCCGATTGG-1_1
0.18779	0.142188	HighOxphos	GATGACATTCGAAGTG-1_1
0.174832	0.143842	HighOxphos	GATGCCAAGTGAGTTA-1_1
0.157188	0.121547	HighOxphos	GATGGACTAAGGCGAT-1_1
0.172425	0.142315	HighGlyco	GATGGACTAAGTGACA-1_1
0.136428	0.140457	LowBoth	GATGGATGTTGCATCG-1_1
0.146657	0.126633	HighOxphos	GATGTAGTTGCTGGAG-1_1
0.154732	0.129547	HighOxphos	GATGTTCTGTGCTAGT-1_1
0.183103	0.136767	HighOxphos	GATTAAGCCTACTGAG-1_1
0.15975	0.127837	HighOxphos	GATTAGTAACCGCTTG-1_1
0.162442	0.144018	HighGlyco	GATTAGTTAATCATTC-1_1
0.18261	0.132707	HighOxphos	GATTCAGCTTAGGCTT-1_1
0.152712	0.139302	HighGlyco	GATTCCGATCGCGATA-1_1
0.133717	0.166678	HighGlyco	GATTCCTGGATCATCC-1_1
0.199147	0.129282	HighOxphos	GATTGAAGACATTCGT-1_1
0.183708	0.116717	HighOxphos	GATTGATACAGAAGGC-1_1
0.159833	0.156978	HighOxphos	GCAACATTAACTACAT-1_1
0.139283	0.147933	HighGlyco	GCAAGAATCACCGATC-1_1
0.117045	0.126833	LowBoth	GCAAGATGAAGCGAGG-1_1
0.144438	0.134725	HighOxphos	GCAAGTCACTAGCAGG-1_1
0.171993	0.133373	HighOxphos	GCAATCGTCAAGTCGT-1_1
0.159653	0.128873	HighOxphos	GCAATTAGCGAAGCAA-1_1
0.14711	0.139057	HighOxphos	GCAATTGAGTCTGCGA-1_1
0.138588	0.115387	LowBoth	GCACAGGCAAGGTTCT-1_1
0.201693	0.120842	HighOxphos	GCACAGGTATCGGTCG-1_1
0.1473	0.141532	HighGlyco	GCACAGGTCAACAGCT-1_1
0.148105	0.13439	HighOxphos	GCACCAGCGGTAACAG-1_1
0.141452	0.138442	HighOxphos	GCACCTATTACAGCCT-1_1
0.158343	0.133678	HighOxphos	GCACGCCTGTTCCTAT-1_1
0.129015	0.135988	HighOxphos	GCACTCTGAACGAGCT-1_1
0.159008	0.119938	HighOxphos	GCAGATCCTCTACATA-1_1
0.179493	0.130087	HighOxphos	GCAGATTCAATGTTGA-1_1
0.134143	0.140977	LowBoth	GCAGATTCGCCATATG-1_1
0.147517	0.137315	LowBoth	GCAGGCCAATTCCATC-1_1
0.125172	0.176295	HighGlyco	GCAGGCCATGCTATAG-1_1
0.125275	0.147008	HighGlyco	GCAGGCTCAGATACAA-1_1
0.156612	0.138563	LowBoth	GCAGGCTGGCCGTTAG-1_1
0.127867	0.13407	LowBoth	GCAGGCTGTAATACGC-1_1
0.20103	0.149615	HighOxphos	GCAGTAAGCAGATTAA-1_1
0.155398	0.143623	HighGlyco	GCAGTGTTGCTGGTGA-1_1
0.133375	0.15379	HighGlyco	GCAGTTCGATAGGTTG-1_1
0.13812	0.122995	LowBoth	GCATAAGGCATGGCTT-1_1
0.210008	0.137285	HighOxphos	GCATCATGCCTTCATG-1_1
0.201472	0.11632	HighOxphos	GCATGCAAGTTCGCGT-1_1
0.180605	0.112013	HighOxphos	GCATTGTCTGGTGACA-1_1
0.1848	0.150553	HighGlyco	GCATTGTTGATTCGGC-1_1
0.175942	0.111817	HighOxphos	GCCACGAATTAGTTGT-1_1
0.159695	0.122147	LowBoth	GCCACGAGCAGGAATC-1_1
0.227872	0.175045	HighGlyco	GCCACTCCTGTAATCT-1_1
0.127045	0.130008	LowBoth	GCCAGATGCCTGAACC-1_1
0.130385	0.124815	HighOxphos	GCCAGATTACAGGAAG-1_1
0.140473	0.201823	HighGlyco	GCCAGTATCTAACAGA-1_1
0.14762	0.130747	HighOxphos	GCCGAATCCTACCGAT-1_1
0.16223	0.132233	HighGlyco	GCCGACCTCGCCTAAC-1_1
0.205478	0.138068	HighOxphos	GCCGACCTGTGATCGA-1_1
0.148008	0.13567	HighOxphos	GCCGATGTCGCCACAT-1_1
0.185097	0.116377	HighOxphos	GCCGCTAGCATTATCC-1_1
0.16021	0.145088	HighOxphos	GCCGCTATGGATGAAT-1_1
0.13254	0.132597	LowBoth	GCCGCTGACGTCCGGA-1_1
0.152042	0.13855	LowBoth	GCCGCTGTATAGCACG-1_1
0.137637	0.113957	HighOxphos	GCCGGCATCCGCCTCA-1_1
0.118758	0.191083	HighGlyco	GCCTAACGACGTTGAC-1_1
0.14623	0.151653	HighGlyco	GCCTATAGTTGGTATG-1_1
0.173738	0.138403	HighOxphos	GCCTATCTTCTACTAG-1_1
0.1905	0.133463	HighOxphos	GCCTCCTTGAAGGAGT-1_1
0.175232	0.145497	HighOxphos	GCCTTCGAATCAGCAT-1_1
0.161008	0.135725	HighOxphos	GCCTTCGAGCGGACCT-1_1
0.127673	0.133605	LowBoth	GCCTTCTGGCGGAATG-1_1
0.163708	0.144622	HighGlyco	GCGAAGCGTCACCGCT-1_1
0.178352	0.134268	HighOxphos	GCGAAGGCTTGCAGTA-1_1
0.151555	0.138837	LowBoth	GCGAAGGTCCTATCGG-1_1
0.143962	0.13157	HighOxphos	GCGAATCTGACATGAC-1_1
0.1494	0.147522	HighOxphos	GCGAATGGCAGATACA-1_1
0.198295	0.130345	HighOxphos	GCGAATTGGACAACTC-1_1
0.170395	0.129763	HighOxphos	GCGACAATAATGCGCA-1_1
0.198107	0.130542	HighOxphos	GCGACGTCTATGTAGG-1_1
0.14054	0.141493	LowBoth	GCGAGCACGGTTAGTG-1_1
0.177402	0.125672	HighOxphos	GCGAGTAAGAGCCGGT-1_1
0.137955	0.12381	LowBoth	GCGATCCTTCTGCTAG-1_1
0.196618	0.126625	HighOxphos	GCGGCTCGGCATGACT-1_1
0.157212	0.149527	HighGlyco	GCGGTCATTAGTCCAA-1_1
0.173995	0.134625	HighOxphos	GCGGTGAAGAGGTCGG-1_1
0.167898	0.121972	HighOxphos	GCGGTGGCAGTATTGG-1_1
0.11984	0.154755	HighGlyco	GCGGTTGGTGCAAGCC-1_1
0.145553	0.12702	HighOxphos	GCGTAACGGACAGATT-1_1
0.119875	0.129367	LowBoth	GCGTAAGCTGATCGTG-1_1
0.14403	0.12893	HighOxphos	GCGTAATACCAATTCC-1_1
0.145163	0.127408	LowBoth	GCGTAATACTCGAGAT-1_1
0.154792	0.140178	HighOxphos	GCGTAGCAATCGGTCC-1_1
0.159552	0.12551	HighOxphos	GCGTAGTGTTCTCAAG-1_1
0.16071	0.117703	HighOxphos	GCGTCAAGAATACGAT-1_1
0.160118	0.138002	HighOxphos	GCGTCGGTATTCGCCG-1_1
0.180733	0.127082	HighOxphos	GCGTCGGTTCCTACAT-1_1
0.167763	0.14418	HighOxphos	GCGTCTCACGTCTTAC-1_1
0.18294	0.13502	HighOxphos	GCGTGCCTGGTGTCTA-1_1
0.148	0.118132	HighOxphos	GCGTTCGCGTTAGGTC-1_1
0.147602	0.120557	HighOxphos	GCTACAATGAATGCTA-1_1
0.135847	0.135795	LowBoth	GCTAGGCGCTAAGAGG-1_1
0.159702	0.127633	LowBoth	GCTATCTAGGACCGCC-1_1
0.197453	0.130403	HighOxphos	GCTCAACCAAGGAGCG-1_1
0.189607	0.123087	HighOxphos	GCTCAAGACCATTGGT-1_1
0.195257	0.133882	HighOxphos	GCTCAGCCGTAAGATA-1_1
0.184527	0.116167	HighOxphos	GCTCAGTATCAAGCAA-1_1
0.124423	0.133192	LowBoth	GCTCATAGGTCTAGAA-1_1
0.188825	0.122822	HighOxphos	GCTCCTCAGTCCTACA-1_1
0.134408	0.126415	LowBoth	GCTCCTTCACAACTTA-1_1
0.123978	0.129015	HighGlyco	GCTCGCACGCCTCCTA-1_1
0.195818	0.131527	HighOxphos	GCTCGCTAATCAAGTT-1_1
0.142583	0.125252	HighOxphos	GCTCGGAGCGATAGGT-1_1
0.164502	0.136485	HighOxphos	GCTCGTCCTGAATACT-1_1
0.151828	0.131467	HighOxphos	GCTCTGTTATACTATC-1_1
0.14106	0.16162	HighGlyco	GCTGAAGTTAACTCAG-1_1
0.193067	0.130232	HighOxphos	GCTGACCAGCATAGAC-1_1
0.129735	0.15878	HighGlyco	GCTGACCAGGTGACCG-1_1
0.145218	0.140528	LowBoth	GCTGCGTTCATGATCG-1_1
0.162948	0.134757	HighOxphos	GCTGGAGGCTTAAGGT-1_1
0.151355	0.13006	LowBoth	GCTTATACAGTAGGTG-1_1
0.182023	0.126922	HighOxphos	GCTTATGTCTTATGTA-1_1
0.152337	0.125103	LowBoth	GCTTGCAAGCAGCCTT-1_1
0.152442	0.133797	LowBoth	GCTTGCTCTGGACCTT-1_1
0.185037	0.140472	HighOxphos	GCTTGGTCTGAGGAAG-1_1
0.140445	0.13133	LowBoth	GCTTGGTGGACCGCCA-1_1
0.171138	0.130678	HighOxphos	GGAACACGCCGGTGAT-1_1
0.180072	0.14806	HighGlyco	GGAAGTCCTCTAGTAC-1_1
0.184028	0.11871	HighOxphos	GGAATCCTTGCACCAG-1_1
0.133405	0.12579	LowBoth	GGAATGACCGATTCAT-1_1
0.139243	0.120985	HighOxphos	GGACAGACATGCTCCT-1_1
0.167268	0.144362	HighGlyco	GGACCGCTCGGCTGCA-1_1
0.148982	0.120357	HighOxphos	GGACGACCGGTGATGT-1_1
0.157055	0.121447	HighOxphos	GGACGTCGCAGAGCGA-1_1
0.170645	0.136563	HighOxphos	GGACGTTAGAAGATTG-1_1
0.139673	0.12792	HighOxphos	GGACTCGAACGGTTCT-1_1
0.18893	0.133197	HighOxphos	GGACTCGACCGCGTTG-1_1
0.20177	0.124485	HighOxphos	GGAGATGCTACGACAA-1_1
0.146872	0.139738	HighGlyco	GGAGATTAATAGTACG-1_1
0.150357	0.131177	LowBoth	GGAGATTAGATAGAAT-1_1
0.185837	0.128707	HighOxphos	GGAGATTCCTTATGGC-1_1
0.16039	0.140758	HighOxphos	GGAGCAGTGCCTGCCA-1_1
0.176737	0.113295	HighOxphos	GGAGCGAGTATTGAGT-1_1
0.181895	0.122137	HighOxphos	GGAGGCTCATGTGAAC-1_1
0.171072	0.12909	HighOxphos	GGAGTCTACTGGCTCA-1_1
0.173182	0.119995	HighOxphos	GGAGTGGAAGACGGAG-1_1
0.146535	0.122633	HighOxphos	GGATCAGAGCACTAAT-1_1
0.16213	0.133273	HighOxphos	GGATCGCCTTGGCATT-1_1
0.14076	0.139878	LowBoth	GGATCGGAATCGTAGT-1_1
0.13581	0.12933	LowBoth	GGATCTGGTCCAGAAT-1_1
0.170877	0.132107	HighOxphos	GGATGGTCACTCAGTC-1_1
0.140895	0.125207	LowBoth	GGATTCGACATAGGTG-1_1
0.13971	0.155083	HighGlyco	GGATTCTTGGAGCACT-1_1
0.172465	0.13163	HighOxphos	GGCAACCATTCAGCCG-1_1
0.15814	0.128205	HighOxphos	GGCAAGATGATTCAAC-1_1
0.183863	0.132273	HighOxphos	GGCAATACCTTCAGAA-1_1
0.148932	0.128503	HighOxphos	GGCAATCGTCACATGG-1_1
0.154598	0.12671	HighOxphos	GGCAGCGACCTACGTT-1_1
0.136533	0.126248	LowBoth	GGCATACTAGCCGGTT-1_1
0.206082	0.127347	HighOxphos	GGCATATGGCCAGAAG-1_1
0.135418	0.177882	HighGlyco	GGCATTAAGACGAAGG-1_1
0.163267	0.138827	HighOxphos	GGCCAACTATTGACAG-1_1
0.186012	0.161672	HighGlyco	GGCCACCGTCTTAGTA-1_1
0.202088	0.123243	HighOxphos	GGCCGACTAATATGAG-1_1
0.187288	0.110278	HighOxphos	GGCCGCTATCCACGCC-1_1
0.189552	0.125047	HighOxphos	GGCCGGAGGCCAACAG-1_1
0.187977	0.15407	HighGlyco	GGCGACTTATCAATCC-1_1
0.150708	0.126363	HighOxphos	GGCGCAGGTTCCTTAC-1_1
0.135573	0.125087	LowBoth	GGCGCCAGGATGTAAC-1_1
0.12811	0.123787	HighOxphos	GGCGCTCAGCCATAGT-1_1
0.207153	0.125082	HighOxphos	GGCGGATACCGCTCCT-1_1
0.163252	0.12565	HighOxphos	GGCGGATTGCACGTAT-1_1
0.155255	0.132717	HighOxphos	GGCGTGCGTCCGTGCA-1_1
0.199365	0.140465	HighOxphos	GGCTAGTGATCTCCTT-1_1
0.137465	0.132642	HighOxphos	GGCTCAATGACGTAAT-1_1
0.191243	0.123602	HighOxphos	GGCTCAGTATTATCTT-1_1
0.183797	0.121168	HighOxphos	GGCTGATGGTCCAGCA-1_1
0.203837	0.143708	HighOxphos	GGCTGGCTAGGCCAAT-1_1
0.158333	0.134317	HighOxphos	GGTACCACTTGCTAAT-1_1
0.202495	0.126792	HighOxphos	GGTACGATGTTCTGTA-1_1
0.139353	0.15651	HighGlyco	GGTACGGTATTCAATT-1_1
0.147618	0.131335	LowBoth	GGTACTAACGTGAACT-1_1
0.173998	0.135843	HighOxphos	GGTAGCAATTGGTTCT-1_1
0.185872	0.13493	HighOxphos	GGTAGCATCTGTATGT-1_1
0.13252	0.122112	LowBoth	GGTAGCGGAGCAATCT-1_1
0.1477	0.13572	HighGlyco	GGTAGTCCTGGTCTAA-1_1
0.135542	0.141035	HighGlyco	GGTAGTGATGTAGTGA-1_1
0.19881	0.141347	HighOxphos	GGTCCTAGAACATCGT-1_1
0.166232	0.127077	HighOxphos	GGTCCTCAGTCAGAAC-1_1
0.18416	0.119737	HighOxphos	GGTCCTCGATGCTCAA-1_1
0.178677	0.14828	HighOxphos	GGTCCTGCTATTGTAA-1_1
0.186045	0.137155	HighOxphos	GGTCTTAGGAGCCAGA-1_1
0.139532	0.131277	LowBoth	GGTGATCGACGCTTGT-1_1
0.15312	0.140335	HighGlyco	GGTGATGGCTAGTTGT-1_1
0.147152	0.146067	HighGlyco	GGTGCAACTGGCAACG-1_1
0.135977	0.138888	HighGlyco	GGTGCACGAATTCAGC-1_1
0.143755	0.132625	HighOxphos	GGTGTCAGACGGTTGA-1_1
0.159575	0.128772	HighOxphos	GGTGTCGCACAATGAA-1_1
0.16786	0.140293	HighOxphos	GGTTAATCGTAGACCA-1_1
0.123395	0.126772	HighOxphos	GGTTACGCGTCCACTG-1_1
0.144908	0.15228	HighGlyco	GGTTAGACGTCTATGG-1_1
0.241107	0.165522	HighOxphos	GGTTCTATAGTTCGCC-1_1
0.13589	0.133652	LowBoth	GGTTCTATTAAGCGCT-1_1
0.180345	0.141578	HighOxphos	GGTTGCGAGTGACATT-1_1
0.118162	0.130517	LowBoth	GTAACAGTAGACTTCC-1_1
0.161572	0.133027	HighOxphos	GTAACATCAGCTATTC-1_1
0.163897	0.125833	HighOxphos	GTAACCATAACTAGGA-1_1
0.161668	0.126372	HighOxphos	GTAACCGCTCGGTGAC-1_1
0.171482	0.142768	HighGlyco	GTAACCTGCCGCATTC-1_1
0.167128	0.128448	HighOxphos	GTAACGGACACGCTAT-1_1
0.191133	0.123793	HighOxphos	GTAACGTGGCGGAGGC-1_1
0.17976	0.119872	HighOxphos	GTAAGTAGGCGACACT-1_1
0.13502	0.135825	LowBoth	GTAAGTAGGTAAGTTA-1_1
0.131897	0.132095	LowBoth	GTAAGTCTACTTCCTG-1_1
0.188937	0.131475	HighOxphos	GTAAGTGATTGGTAAC-1_1
0.166808	0.120783	HighOxphos	GTAATGCCACTGTATT-1_1
0.136075	0.132157	LowBoth	GTACAACCGAGTCGCT-1_1
0.153462	0.13467	HighOxphos	GTACAGATGGAGACTT-1_1
0.150697	0.126713	HighOxphos	GTACAGCCTGAATGTC-1_1
0.181867	0.126433	HighOxphos	GTACAGGTTCGTAGGC-1_1
0.193567	0.13771	HighOxphos	GTACAGTCCGGCTAGG-1_1
0.127197	0.130937	HighGlyco	GTACCGAATGTAACGC-1_1
0.138687	0.11747	HighOxphos	GTACCTTCACTGGTTA-1_1
0.139727	0.131137	LowBoth	GTACCTTCTAATGTAC-1_1
0.141023	0.132353	HighOxphos	GTACCTTCTATCTGCC-1_1
0.184622	0.146482	HighGlyco	GTACGCAATGTTGCCT-1_1
0.125853	0.191023	HighGlyco	GTACGCTCTTGGCACG-1_1
0.125575	0.133333	LowBoth	GTACTCTAGACGTAGT-1_1
0.146953	0.133372	LowBoth	GTACTTAGCCACGCTT-1_1
0.130028	0.125923	LowBoth	GTACTTCGCCATCTAT-1_1
0.134082	0.12197	HighOxphos	GTAGACGGCAAGTACA-1_1
0.144608	0.15204	HighGlyco	GTAGACGGCGTGAGCT-1_1
0.169355	0.116855	HighOxphos	GTAGCACGACTCACTG-1_1
0.196478	0.121698	HighOxphos	GTAGCATACCTAGCGA-1_1
0.177485	0.142917	HighGlyco	GTAGCATCTATCCTCG-1_1
0.135795	0.134815	HighOxphos	GTAGCCACAAGCTTAG-1_1
0.175085	0.141035	HighGlyco	GTAGCGCTGACATTAA-1_1
0.1412	0.135778	HighOxphos	GTAGCGTAGGATAGTG-1_1
0.180988	0.132597	HighOxphos	GTAGGTGACGGCCTGT-1_1
0.164928	0.131187	HighOxphos	GTAGGTGATCGACGCA-1_1
0.201027	0.12537	HighOxphos	GTATAAGGAACGACCG-1_1
0.170608	0.129925	HighOxphos	GTATACAGCCGTCATG-1_1
0.186828	0.142165	HighOxphos	GTATACCGATGTATTG-1_1
0.161133	0.137067	HighOxphos	GTATACCGCTCACTGC-1_1
0.17284	0.148355	HighOxphos	GTATACGATCTGCCTC-1_1
0.138337	0.12657	HighOxphos	GTATACTGCCAACTCA-1_1
0.181687	0.135442	HighOxphos	GTATAGACCAATGCCG-1_1
0.156623	0.14653	HighOxphos	GTATCTATTCGTCTAT-1_1
0.186402	0.121508	HighOxphos	GTATCTGTATAAGTGG-1_1
0.154353	0.14107	HighOxphos	GTATGCGACGGTCATA-1_1
0.168588	0.149342	HighGlyco	GTATGCGACTGGTCGA-1_1
0.117077	0.135008	LowBoth	GTATGCGAGCAACGTT-1_1
0.18096	0.142902	HighOxphos	GTATGTCTCGGACCTG-1_1
0.179478	0.13289	HighOxphos	GTATTAGAGGACTCGC-1_1
0.152957	0.138658	HighOxphos	GTATTAGGATTCTAAG-1_1
0.204517	0.14528	HighOxphos	GTATTATGTCCTGATG-1_1
0.16077	0.131453	HighOxphos	GTCAACCTAGATTGAG-1_1
0.178548	0.137658	HighOxphos	GTCAACCTGGCTGCTC-1_1
0.139077	0.149883	HighOxphos	GTCACTCGGCCGATTG-1_1
0.155462	0.130878	HighOxphos	GTCACTGACAGATTCT-1_1
0.121682	0.139163	LowBoth	GTCACTGGTGTTACCG-1_1
0.178317	0.12303	HighOxphos	GTCACTTACCATAATC-1_1
0.127415	0.192682	HighGlyco	GTCAGCCGTGACCTCA-1_1
0.20198	0.129023	HighOxphos	GTCAGGAGTGTCTATC-1_1
0.166288	0.138737	HighOxphos	GTCAGTGGAATGCTGA-1_1
0.12129	0.119172	LowBoth	GTCAGTTCAATGGATC-1_1
0.123187	0.133365	LowBoth	GTCATCACTGACCGCC-1_1
0.150107	0.134372	LowBoth	GTCATGCGAGCGACAT-1_1
0.160752	0.13276	HighOxphos	GTCCACGGCATCGGTA-1_1
0.180308	0.127083	HighOxphos	GTCCAGAAGTCTACGC-1_1
0.134617	0.118708	LowBoth	GTCCAGTCGTTCCGAG-1_1
0.213767	0.120088	HighOxphos	GTCCATCACTCAATTG-1_1
0.133225	0.156457	HighGlyco	GTCCTAATCTGGCAAT-1_1
0.149745	0.133618	HighOxphos	GTCGAAGGATCTAGCA-1_1
0.129065	0.132448	LowBoth	GTCGAATAGGTTAAGG-1_1
0.115075	0.124725	LowBoth	GTCGAGGTCGCAGACA-1_1
0.17303	0.149688	HighOxphos	GTCGAGTAGAAGTTCT-1_1
0.144502	0.124355	LowBoth	GTCGCACGAGTTGCGA-1_1
0.15483	0.135473	HighOxphos	GTCGCATAAGGAAGGC-1_1
0.134202	0.173163	HighGlyco	GTCGGAATCTTCTAGA-1_1
0.160568	0.140855	LowBoth	GTCGTAGTTATCGATA-1_1
0.145905	0.143427	HighGlyco	GTCGTGACTTCGGTTG-1_1
0.215302	0.131402	HighOxphos	GTCGTGCGTCTAGACG-1_1
0.170147	0.155712	HighGlyco	GTCGTGCTCGTTGCTC-1_1
0.171312	0.119152	HighOxphos	GTCGTGTCGGAGATTA-1_1
0.141742	0.137152	LowBoth	GTCTCCATTAGATGAA-1_1
0.157177	0.131502	LowBoth	GTCTGAGGCATGTCGG-1_1
0.166247	0.149357	HighGlyco	GTCTGTTGCATAATCA-1_1
0.192437	0.128827	HighOxphos	GTCTTAACTCGTCATT-1_1
0.188622	0.116435	HighOxphos	GTCTTGCGTGCTATAG-1_1
0.130692	0.136073	LowBoth	GTGAACGATTGTCGAA-1_1
0.136768	0.129745	LowBoth	GTGAACTCTGTCTTAA-1_1
0.178635	0.123325	HighOxphos	GTGAAGTCCGTGACGT-1_1
0.153868	0.1265	LowBoth	GTGAATCCTACACGTA-1_1
0.160132	0.13505	HighOxphos	GTGACATGGCCGTGCG-1_1
0.169825	0.12801	HighOxphos	GTGACTATCAAGGATA-1_1
0.195415	0.116063	HighOxphos	GTGACTGCTCCTCGAG-1_1
0.133903	0.14277	HighOxphos	GTGAGGTCACTTCATA-1_1
0.13966	0.118425	HighOxphos	GTGATTCATCGATAAC-1_1
0.134777	0.139293	LowBoth	GTGCACCGTTGCGGCC-1_1
0.135643	0.139968	LowBoth	GTGCACGTGAATCGAG-1_1
0.139358	0.122287	LowBoth	GTGCAGGTGGCCGCCT-1_1
0.194377	0.13236	HighOxphos	GTGCAGTTAATACGAA-1_1
0.133008	0.136265	LowBoth	GTGCCGACTGCGGCAG-1_1
0.150753	0.123655	HighOxphos	GTGCCGCTCCGGCACT-1_1
0.127798	0.120423	LowBoth	GTGCCTGCAGTCACGC-1_1
0.137633	0.135987	HighOxphos	GTGCGTCAAGCGGCAA-1_1
0.178762	0.137202	HighOxphos	GTGCTCAGAACACGCC-1_1
0.161332	0.122212	HighOxphos	GTGCTCGATCCTCGCT-1_1
0.164582	0.134848	HighGlyco	GTGGAGACGAAGGTAT-1_1
0.166663	0.123588	HighGlyco	GTGGAGTGGATGGACC-1_1
0.17753	0.129448	HighOxphos	GTGGCGTTCAACGAAG-1_1
0.181132	0.141773	HighGlyco	GTGGCGTTGAACCGCT-1_1
0.152267	0.12198	HighOxphos	GTGGTATTACCTAATG-1_1
0.132017	0.130123	LowBoth	GTGGTTGCTTATCACG-1_1
0.187548	0.119967	HighOxphos	GTGGTTGTGGACTTCA-1_1
0.157025	0.11495	HighOxphos	GTGGTTGTTAATTCTA-1_1
0.137032	0.12681	LowBoth	GTTAATCCAAGCGATA-1_1
0.176242	0.144288	HighGlyco	GTTACGCATTGCGGCC-1_1
0.18341	0.1284	HighOxphos	GTTACGTTAGGAGTTG-1_1
0.130893	0.166207	HighGlyco	GTTACTATCCATGGAT-1_1
0.154838	0.131738	HighOxphos	GTTAGCAGTATTGTCA-1_1
0.175615	0.133228	HighOxphos	GTTAGTGAGCTATGCT-1_1
0.187723	0.116338	HighOxphos	GTTATCACGCTTGCTC-1_1
0.175438	0.12137	HighOxphos	GTTATGAGTTACTATT-1_1
0.1596	0.142057	HighOxphos	GTTATGCAAGTATTGC-1_1
0.165313	0.158568	HighGlyco	GTTCGAGCGTTGCTTA-1_1
0.144915	0.121997	HighOxphos	GTTCGCCGATCGTACC-1_1
0.201352	0.136243	HighOxphos	GTTCTAACATCAACCA-1_1
0.154212	0.121223	LowBoth	GTTCTTCGCTGACAGA-1_1
0.171158	0.141603	HighOxphos	GTTGAAGGACCAAGTC-1_1
0.123368	0.123795	LowBoth	GTTGACCGCAGCCTTG-1_1
0.159698	0.12408	HighOxphos	GTTGACGTATTCCATT-1_1
0.186527	0.131993	HighOxphos	GTTGACTTAGGTACCT-1_1
0.159445	0.118872	HighOxphos	GTTGAGAACAGACATG-1_1
0.1486	0.123213	HighOxphos	GTTGAGCTAATACTCA-1_1
0.129725	0.12681	LowBoth	GTTGCCATTGTATGCG-1_1
0.132878	0.136242	LowBoth	GTTGCCGGATACGATG-1_1
0.135102	0.145723	LowBoth	GTTGCTAGCCAACTCG-1_1
0.187798	0.122778	HighOxphos	GTTGCTCCGTATCGAG-1_1
0.127297	0.139205	HighOxphos	GTTGCTCGGAGTTCGA-1_1
0.205972	0.1315	HighOxphos	GTTGCTGAGCGATCCA-1_1
0.1976	0.12899	HighOxphos	GTTGTACCGCGACGAA-1_1
0.15685	0.126137	HighOxphos	GTTGTCCAGTCCTTCT-1_1
0.150865	0.119793	LowBoth	TAACAGCAGTGCGTGG-1_1
0.204815	0.12838	HighOxphos	TAACAGCATCACGATA-1_1
0.142005	0.131602	LowBoth	TAACAGCCTCACTGCC-1_1
0.140988	0.137823	LowBoth	TAACAGGTCAGTATTG-1_1
0.14803	0.12262	HighOxphos	TAACATAGGAGCACCT-1_1
0.182002	0.134337	HighOxphos	TAACCGAACTGTTGCG-1_1
0.158883	0.132835	HighOxphos	TAACGAAGTGAAGCCA-1_1
0.136937	0.130653	HighOxphos	TAACGAGTAGGTCATG-1_1
0.140878	0.133293	LowBoth	TAACGAGTATGATCAG-1_1
0.144628	0.115	LowBoth	TAACGATGTCCACCGC-1_1
0.156875	0.143895	HighOxphos	TAACGCGGCTGAGGAC-1_1
0.175762	0.125083	HighOxphos	TAACGCTCGGAGTGAT-1_1
0.134728	0.137712	LowBoth	TAACGGTTGCGTATCC-1_1
0.154638	0.131942	HighOxphos	TAACGTAACTCGCTGA-1_1
0.176107	0.130805	HighOxphos	TAACTCGCGGCCGTTG-1_1
0.155718	0.125178	HighOxphos	TAACTGATTAACTAGT-1_1
0.129478	0.16441	HighGlyco	TAAGAACGACTAACGT-1_1
0.126313	0.151917	HighGlyco	TAAGAATAACTCCTCG-1_1
0.19279	0.132365	HighOxphos	TAAGAATAGGCTAGGC-1_1
0.176737	0.13497	HighOxphos	TAAGATCTAGGACCTT-1_1
0.141858	0.131262	HighOxphos	TAAGATTGCGCTTCGC-1_1
0.13926	0.139337	LowBoth	TAAGCATCTTGTCGGC-1_1
0.191802	0.128797	HighOxphos	TAAGCATTGGAGTGGC-1_1
0.19267	0.128752	HighOxphos	TAAGCCACATGGTAAT-1_1
0.177957	0.127843	HighOxphos	TAAGCGCAACGCTGCC-1_1
0.139082	0.125817	LowBoth	TAAGCGCACCTCGCAC-1_1
0.171925	0.132917	HighOxphos	TAAGGTATACGAACGG-1_1
0.199962	0.123568	HighOxphos	TAAGGTTGTACATGCG-1_1
0.134512	0.133787	LowBoth	TAATAGCGACATCATT-1_1
0.150427	0.133233	HighOxphos	TAATCTACATACTGTT-1_1
0.138205	0.158673	HighGlyco	TAATCTCCGCGAGTTC-1_1
0.130698	0.134183	LowBoth	TAATGTTCGATCGCAG-1_1
0.154853	0.139488	HighOxphos	TAATTAGGTGCAGAGC-1_1
0.126498	0.137918	LowBoth	TAATTATCCAAGGATT-1_1
0.148253	0.12691	HighOxphos	TAATTATCGCGGTAAT-1_1
0.137113	0.12586	LowBoth	TACAAGTGGAGCTCGT-1_1
0.159697	0.140985	HighGlyco	TACACTACGAAGGATT-1_1
0.166242	0.114213	HighOxphos	TACACTAGTGCGAGTT-1_1
0.172917	0.141763	HighOxphos	TACACTCACCTACTTC-1_1
0.125093	0.124317	LowBoth	TACACTCATGTTAGTC-1_1
0.126905	0.125395	LowBoth	TACACTGTTCCGGTTG-1_1
0.145712	0.125317	LowBoth	TACACTTAAGGTGGAT-1_1
0.184962	0.130805	HighOxphos	TACAGATCAGTTGTAC-1_1
0.118673	0.130492	LowBoth	TACATAATTCTTGCCT-1_1
0.181345	0.1226	HighOxphos	TACCATCGGTTGCTCG-1_1
0.160737	0.190385	HighGlyco	TACCATTATGACCAAT-1_1
0.147285	0.12475	LowBoth	TACCATTGTAACCGTG-1_1
0.130103	0.146732	LowBoth	TACCGTCCTATGAAGT-1_1
0.190273	0.128215	HighOxphos	TACCTACCGGCTCAAT-1_1
0.131673	0.159317	HighGlyco	TACGACGCACGATGTT-1_1
0.149373	0.147578	HighOxphos	TACGACGCGAGGATCT-1_1
0.158595	0.146777	HighOxphos	TACGACTAACTGCTGA-1_1
0.12125	0.19896	HighGlyco	TACGCTCATGAAGAAT-1_1
0.14003	0.134772	HighOxphos	TACGGAATGTCCTGTT-1_1
0.13749	0.150998	HighGlyco	TACGGAGGTGCCGGAG-1_1
0.130768	0.126137	HighOxphos	TACGGTAGACATTCTA-1_1
0.193838	0.172295	HighGlyco	TACGTAGCTCCGAGAT-1_1
0.189092	0.13167	HighOxphos	TACGTAGGTCAAGGAC-1_1
0.18125	0.129603	HighGlyco	TACGTATCGCGATCAG-1_1
0.139638	0.130592	HighOxphos	TACGTGCGAGTACACC-1_1
0.151047	0.130108	LowBoth	TACGTTACAACCAAGT-1_1
0.16554	0.12029	HighOxphos	TACGTTCCTTAACTTG-1_1
0.136415	0.14785	HighGlyco	TACTAGTAGGAAGTTG-1_1
0.1658	0.126525	HighOxphos	TACTCCACCGCCGTGG-1_1
0.14072	0.130877	LowBoth	TACTCCTGAGCCGCAC-1_1
0.128207	0.137148	LowBoth	TACTCCTTGTCCGACA-1_1
0.179227	0.1455	HighGlyco	TACTCGTGCTGTGCCT-1_1
0.140158	0.138838	LowBoth	TACTGGCATATTACCT-1_1
0.1347	0.125555	LowBoth	TACTGTCCTTATCGGC-1_1
0.183437	0.128652	HighGlyco	TACTGTTGCCTATCAT-1_1
0.141052	0.135052	LowBoth	TACTTCGCCGTGCGGA-1_1
0.207057	0.12558	HighOxphos	TAGAACCTGTGCGGTG-1_1
0.176585	0.124182	HighOxphos	TAGACAAGCGACCTGG-1_1
0.15634	0.129	HighOxphos	TAGACAATCACCTTAC-1_1
0.146798	0.134607	LowBoth	TAGACATGCTAGTGAA-1_1
0.190937	0.12718	HighOxphos	TAGACATTCCATACAT-1_1
0.177268	0.132395	HighOxphos	TAGATGCGTCAGCACT-1_1
0.116905	0.121463	LowBoth	TAGATGCTGATGGAGC-1_1
0.149823	0.139987	HighOxphos	TAGATGTTCTACTTAT-1_1
0.131017	0.141025	HighGlyco	TAGCCAGTATTGCTTC-1_1
0.159192	0.134878	HighGlyco	TAGCGTCTACGCCATG-1_1
0.163075	0.132998	HighOxphos	TAGCGTCTGACCATAC-1_1
0.182665	0.129003	HighOxphos	TAGCGTGGCGGATAGG-1_1
0.16181	0.129447	HighOxphos	TAGCTAAGTCCTGCTT-1_1
0.179422	0.135358	HighOxphos	TAGCTACTCACGGTAT-1_1
0.153062	0.138545	LowBoth	TAGCTCGCTTACATGG-1_1
0.180038	0.153838	HighGlyco	TAGGAACCGCCTGTAT-1_1
0.163788	0.120793	HighOxphos	TAGGAATTAAGTTCGG-1_1
0.126073	0.157538	HighGlyco	TAGGATGCCTTCTAAG-1_1
0.176537	0.134107	HighOxphos	TAGGCAGATTCCAAGG-1_1
0.141463	0.130243	LowBoth	TAGGTCGACAATGAAT-1_1
0.143643	0.12998	LowBoth	TAGTATCATTAAGGTG-1_1
0.153565	0.140688	HighOxphos	TAGTATCGAGCCGATG-1_1
0.184863	0.12325	HighOxphos	TAGTATCTGGTAACTT-1_1
0.190992	0.131305	HighOxphos	TAGTCGCTCCATTGTC-1_1
0.177828	0.127867	HighOxphos	TAGTGATAGTTCCTCA-1_1
0.166	0.136175	HighOxphos	TAGTGATGTCAGAAGG-1_1
0.190268	0.134812	HighOxphos	TAGTGCCATTCCGCTC-1_1
0.152383	0.135228	HighOxphos	TAGTGCTTCATTCTAC-1_1
0.17182	0.137283	HighOxphos	TAGTTCACATGTCGCT-1_1
0.175413	0.131952	HighOxphos	TAGTTCCAGAATCGCT-1_1
0.137125	0.133935	HighOxphos	TAGTTCCGACCATTGG-1_1
0.187698	0.119927	HighOxphos	TAGTTCGATGAGACCG-1_1
0.20733	0.13929	HighOxphos	TAGTTCTGCAGCGGCT-1_1
0.154223	0.136862	HighOxphos	TAGTTGCAAGACTAGA-1_1
0.124465	0.132033	LowBoth	TATCAAGCGGTAGGCG-1_1
0.13778	0.124135	LowBoth	TATCAAGCTCACATAC-1_1
0.146798	0.125822	HighOxphos	TATCAAGGTTGCCAAT-1_1
0.129532	0.134167	LowBoth	TATCACATTACAAGAA-1_1
0.138215	0.125052	LowBoth	TATCACCGACCGGTCT-1_1
0.254102	0.164593	HighOxphos	TATCACTTCGTCCTCG-1_1
0.191015	0.124155	HighOxphos	TATCAGTCTAGGTGCG-1_1
0.162708	0.13915	HighOxphos	TATCATCTTGGAACCA-1_1
0.147525	0.1297	LowBoth	TATCCTATAGCCAAGC-1_1
0.166955	0.136485	HighOxphos	TATCCTCGAGATTCTT-1_1
0.146167	0.128512	HighOxphos	TATCCTTATTACCGTT-1_1
0.167635	0.142465	HighOxphos	TATCTAATCTCGAGAC-1_1
0.184145	0.127212	HighOxphos	TATCTACCACTAAGCT-1_1
0.182017	0.137738	HighGlyco	TATCTAGTATACGCGG-1_1
0.15882	0.127347	HighOxphos	TATCTGCTACTCTACT-1_1
0.166823	0.152147	HighOxphos	TATGACAATATGCGCA-1_1
0.161027	0.124932	HighOxphos	TATGACCTACGCTCGC-1_1
0.131278	0.134203	LowBoth	TATGACTCTTATGGAC-1_1
0.17304	0.153062	HighGlyco	TATGACTTGCTGTCAA-1_1
0.162478	0.118445	HighOxphos	TATGCGCCTTGATGTT-1_1
0.162267	0.132225	HighOxphos	TATGCTAAGCTCGGCG-1_1
0.163895	0.11443	HighOxphos	TATGGTGCATACTTGC-1_1
0.209738	0.125962	HighOxphos	TATGTTAAGGCTGTTG-1_1
0.169243	0.134263	HighOxphos	TATGTTATGTCTAGTT-1_1
0.151163	0.124123	HighOxphos	TATTAACAGCCGGCGT-1_1
0.169035	0.138437	HighOxphos	TATTAACGCTGTTCAT-1_1
0.182442	0.136865	HighOxphos	TATTCATAAGGACGCA-1_1
0.141937	0.148522	HighOxphos	TATTCGACCTAGACAT-1_1
0.160212	0.157265	HighGlyco	TATTCTATCTATGTTG-1_1
0.160235	0.130132	HighOxphos	TATTCTTGCACGTTCC-1_1
0.175928	0.133313	HighOxphos	TATTGAAGATGTAGTG-1_1
0.211082	0.140865	HighOxphos	TATTGAGCCAATGGAC-1_1
0.140212	0.13225	HighOxphos	TATTGAGCGATCAGCA-1_1
0.153913	0.131297	HighOxphos	TATTGATTGATGGCGA-1_1
0.135303	0.130172	LowBoth	TATTGTATGTGAACAA-1_1
0.132303	0.125507	LowBoth	TATTGTTAACGATAAG-1_1
0.155268	0.145882	HighGlyco	TCAACATCCAAGTCTT-1_1
0.150627	0.121318	HighGlyco	TCAACATCGATTAACA-1_1
0.166303	0.144077	HighOxphos	TCAACGGTCTATGATT-1_1
0.157975	0.143373	HighOxphos	TCAAGGACCATCGCTC-1_1
0.196133	0.120928	HighOxphos	TCAAGGAGTGTAGATC-1_1
0.18959	0.120765	HighOxphos	TCAATCTGCTGTATAA-1_1
0.139388	0.162703	HighGlyco	TCAATTGCAAGACCAA-1_1
0.146753	0.125933	LowBoth	TCACATAAGGCGGAAC-1_1
0.15227	0.13044	HighOxphos	TCACATCTAACGTGTT-1_1
0.11377	0.166972	HighGlyco	TCACATTCCGTAATTC-1_1
0.192168	0.14578	HighOxphos	TCACCACGGTTAGCAG-1_1
0.137752	0.127072	HighOxphos	TCACCATTATAGTCCG-1_1
0.165442	0.13034	HighOxphos	TCACCGCTATTAACGT-1_1
0.16388	0.14269	HighGlyco	TCACCGCTCAGCCGCT-1_1
0.16354	0.142648	HighOxphos	TCACCGCTGTATTGTC-1_1
0.153458	0.143687	HighOxphos	TCACCGGAATAGCGCT-1_1
0.171038	0.136812	HighGlyco	TCACCGTCTTGTGCAT-1_1
0.161503	0.126428	LowBoth	TCACCTGGTGCCTGGA-1_1
0.192677	0.122672	HighOxphos	TCACGAGCACGGTTGT-1_1
0.131637	0.127285	LowBoth	TCACGATAAGGACACG-1_1
0.15296	0.122398	HighOxphos	TCACTACGCTTAGATA-1_1
0.192732	0.126867	HighOxphos	TCAGAACTATCCATGA-1_1
0.180438	0.14001	HighOxphos	TCAGATTACATGACGA-1_1
0.155035	0.126372	LowBoth	TCAGCTATGGCGAGTA-1_1
0.162628	0.125102	HighOxphos	TCAGGAGTCGGTATAG-1_1
0.108107	0.160908	HighGlyco	TCAGGATATTCGATGA-1_1
0.162622	0.137037	HighOxphos	TCAGGATTGCACCGGA-1_1
0.136458	0.199332	HighGlyco	TCAGTCGATCTTACAT-1_1
0.127567	0.132143	LowBoth	TCAGTCGCACAAGGCA-1_1
0.166463	0.11975	HighOxphos	TCAGTCGCAGTGAAGA-1_1
0.121883	0.137183	LowBoth	TCAGTGAAGATTAGGC-1_1
0.154182	0.144425	LowBoth	TCAGTGACATAGGAGC-1_1
0.124538	0.129295	LowBoth	TCAGTGATCCTAGCAC-1_1
0.138372	0.143545	HighOxphos	TCAGTGTTGACAGCTC-1_1
0.149978	0.129273	HighOxphos	TCAGTTAGGTACGTTA-1_1
0.215792	0.127752	HighOxphos	TCAGTTCAGTTCCGTG-1_1
0.130162	0.137565	HighOxphos	TCAGTTGCAAGCTTAT-1_1
0.118072	0.20241	HighGlyco	TCATAATCCATTGAAT-1_1
0.17169	0.12631	HighOxphos	TCATAGATAGCAATTG-1_1
0.161498	0.128217	HighOxphos	TCATAGGTTACTCAGG-1_1
0.152553	0.127303	HighOxphos	TCATCCACTCTTGCTG-1_1
0.195807	0.118183	HighOxphos	TCATCCGGTTCTGAGG-1_1
0.193962	0.12654	HighOxphos	TCATCTCACCTGCCAG-1_1
0.197322	0.120515	HighOxphos	TCATGAGGTGCGGTCC-1_1
0.189828	0.14317	HighOxphos	TCATGCGTTGAGCGAC-1_1
0.172617	0.129182	HighOxphos	TCATGTCGGCGATCCG-1_1
0.182558	0.122755	HighOxphos	TCATTCACTACGCCGT-1_1
0.14155	0.126413	HighOxphos	TCATTCGGTGAACCTC-1_1
0.137853	0.129918	LowBoth	TCCAACAGCGTTGCGA-1_1
0.15372	0.128585	HighOxphos	TCCAACATGAAGTGAT-1_1
0.143025	0.138838	LowBoth	TCCAACTATCGCATCG-1_1
0.186017	0.125517	HighOxphos	TCCAACTTGTATTCAC-1_1
0.149192	0.130167	LowBoth	TCCAATACTAAGGTCA-1_1
0.13316	0.13437	LowBoth	TCCAATTAATCAGGAG-1_1
0.164688	0.141963	HighOxphos	TCCAGGTTCGGCGAAT-1_1
0.166508	0.1173	HighOxphos	TCCAGTAACACGCATA-1_1
0.199577	0.129018	HighOxphos	TCCAGTCACTGTATAG-1_1
0.13104	0.135762	LowBoth	TCCATAGTGAGTATCC-1_1
0.140898	0.153642	HighGlyco	TCCGTACCACTCTTAT-1_1
0.146343	0.125773	LowBoth	TCCGTAGATTCCGGAA-1_1
0.195753	0.133035	HighOxphos	TCCGTAGGAGTATGCT-1_1
0.139267	0.15824	HighGlyco	TCCGTCACAGTGAGTG-1_1
0.139655	0.132738	HighOxphos	TCCGTGGCCTCAGGAG-1_1
0.133163	0.130548	LowBoth	TCCGTGGTAATAAGCG-1_1
0.154402	0.139515	LowBoth	TCCGTGTCAATCGGTC-1_1
0.18673	0.120977	HighOxphos	TCCGTGTCTTCGTAGA-1_1
0.139805	0.149485	LowBoth	TCCGTGTTAGAAGCGT-1_1
0.162642	0.134318	HighOxphos	TCCTACAAGCATACGA-1_1
0.150758	0.122223	HighOxphos	TCCTACCGGATACATC-1_1
0.199892	0.132505	HighOxphos	TCCTACTTGGATCAGG-1_1
0.198898	0.124298	HighOxphos	TCCTGGAGGTAGATAA-1_1
0.153353	0.134998	LowBoth	TCCTTAGACAGGTACG-1_1
0.135015	0.128512	LowBoth	TCCTTCGTGGCCGAAT-1_1
0.156137	0.13962	HighOxphos	TCCTTGAGACTGTCTT-1_1
0.154443	0.140877	HighOxphos	TCGAATAATGTTGGAC-1_1
0.13524	0.116678	HighOxphos	TCGAGTATAGACAGCA-1_1
0.133887	0.134522	LowBoth	TCGAGTATGTAGATAG-1_1
0.17994	0.123865	HighOxphos	TCGATAGGCGTGTACG-1_1
0.156193	0.135505	HighOxphos	TCGATCGTATCGGATA-1_1
0.155905	0.134708	HighOxphos	TCGATCTGCCGCGAGC-1_1
0.160705	0.144403	HighGlyco	TCGCACTCCATTCCGG-1_1
0.180533	0.12468	HighOxphos	TCGCCAGGTCACCTCG-1_1
0.158413	0.120323	LowBoth	TCGCCGCTAATCCAAT-1_1
0.155112	0.141832	HighOxphos	TCGCCGCTTAGTATCT-1_1
0.168138	0.137892	HighOxphos	TCGCCGGATTGACCTC-1_1
0.186293	0.117597	HighOxphos	TCGCCTAGCGCTGCAA-1_1
0.199257	0.123408	HighOxphos	TCGCCTTATCACAAGC-1_1
0.172532	0.133693	HighOxphos	TCGCGACGTGTCGCAC-1_1
0.152895	0.155375	HighGlyco	TCGCGGAGTAAGTGAG-1_1
0.16119	0.12884	HighOxphos	TCGCGGAGTTGCTTGC-1_1
0.160398	0.141693	HighOxphos	TCGCGGATGGCGAACA-1_1
0.19734	0.12889	HighOxphos	TCGCGGCTAACTGTTG-1_1
0.138043	0.128163	HighOxphos	TCGCTAACTCTACCGA-1_1
0.169682	0.136898	HighOxphos	TCGCTTGTACCGCTCC-1_1
0.193213	0.12873	HighOxphos	TCGCTTGTCGGCTGCA-1_1
0.15081	0.10975	HighOxphos	TCGGACATCAGTCTTA-1_1
0.192727	0.143837	HighOxphos	TCGGACGATCATAAGT-1_1
0.185868	0.154718	HighOxphos	TCGGAGTGCTCCGGAT-1_1
0.18636	0.124928	HighOxphos	TCGGCGATGTTACCGT-1_1
0.184405	0.128655	HighOxphos	TCGGTAAGCGATGGAA-1_1
0.158202	0.138122	HighGlyco	TCGTATACGGAGACTC-1_1
0.173462	0.12795	HighOxphos	TCGTATGCACTCGACG-1_1
0.1517	0.130657	LowBoth	TCGTCACGGCTATGAA-1_1
0.15399	0.140987	HighOxphos	TCGTCAGAACCTGTAA-1_1
0.124797	0.119047	LowBoth	TCGTCATCCTTATGAG-1_1
0.145095	0.132405	HighOxphos	TCGTCTGACCGTATCG-1_1
0.172663	0.148958	HighGlyco	TCGTGCGTCCGTTGCC-1_1
0.181347	0.141063	HighOxphos	TCTACATGAATTCATA-1_1
0.157765	0.151665	HighGlyco	TCTACATGGTCGAGGA-1_1
0.10633	0.172988	HighGlyco	TCTACATTGCAAGTCG-1_1
0.193873	0.126545	HighOxphos	TCTACCGATGCGACGC-1_1
0.128743	0.153908	HighGlyco	TCTACTGTATGACCTG-1_1
0.12996	0.136978	LowBoth	TCTACTTCACGAGTGG-1_1
0.14416	0.133223	HighOxphos	TCTAGCGAGTGCTACT-1_1
0.143008	0.136807	LowBoth	TCTAGCTACACGGTAG-1_1
0.213303	0.152248	HighOxphos	TCTAGGACTATGGCGA-1_1
0.160552	0.144695	HighOxphos	TCTAGTCTTCGTCACT-1_1
0.158168	0.123348	HighOxphos	TCTATCCTCGACGTTA-1_1
0.170525	0.142618	HighOxphos	TCTATGACTGACGCAA-1_1
0.146427	0.1368	HighOxphos	TCTATTACCTAGGACG-1_1
0.136157	0.124712	LowBoth	TCTATTGTCATAGGAG-1_1
0.143657	0.135217	LowBoth	TCTGCAAGCTCGGTGC-1_1
0.13031	0.130383	LowBoth	TCTGCACGCAACGCAG-1_1
0.152287	0.130692	LowBoth	TCTGCACGCCATTGGC-1_1
0.137648	0.128155	LowBoth	TCTGCATGAAGGAAGA-1_1
0.186517	0.12929	HighOxphos	TCTGCGGCGTGGTATT-1_1
0.136587	0.137873	LowBoth	TCTGCGTGTCAGACGC-1_1
0.14763	0.129057	LowBoth	TCTGTTCTATAAGAAT-1_1
0.171812	0.142733	HighOxphos	TCTTACGGCATATCGC-1_1
0.138837	0.129523	LowBoth	TCTTACGGTTGTGCTT-1_1
0.140498	0.129335	HighOxphos	TCTTACTCGCAACTGC-1_1
0.142423	0.124685	HighGlyco	TCTTACTTACCTCCTG-1_1
0.187542	0.125725	HighOxphos	TCTTAGACGAACGGAA-1_1
0.204528	0.122043	HighOxphos	TCTTAGATGATATTGA-1_1
0.140922	0.13825	LowBoth	TCTTAGTAACTCGCTC-1_1
0.185102	0.125445	HighOxphos	TCTTCGGTCGCTGCGA-1_1
0.11813	0.126655	LowBoth	TCTTGCACAGCAGGAA-1_1
0.157328	0.12455	HighOxphos	TCTTGCATCCAACGAC-1_1
0.149162	0.127525	HighOxphos	TCTTGTCGCCTCCATT-1_1
0.17555	0.127743	HighOxphos	TGAACAAGCGGCCGGT-1_1
0.13071	0.124117	HighOxphos	TGAACGAACCTGAGCC-1_1
0.185482	0.136953	HighOxphos	TGAACGATGTTGAGGA-1_1
0.181872	0.128607	HighOxphos	TGAACGTGTTCTTAGT-1_1
0.184563	0.125408	HighOxphos	TGAACGTTAACTGATT-1_1
0.124657	0.191667	HighGlyco	TGAATACTTAATTCCA-1_1
0.16958	0.124573	HighOxphos	TGAATGCGCACGATCG-1_1
0.144497	0.128948	HighOxphos	TGAATGTTCCGATATT-1_1
0.172032	0.121745	HighOxphos	TGAATTAACCGTTGCG-1_1
0.170327	0.13229	HighOxphos	TGACAGCTTCGATGTA-1_1
0.114365	0.190028	HighGlyco	TGACAGCTTGTCGACA-1_1
0.191172	0.131575	HighOxphos	TGACATCATACCTGCC-1_1
0.147175	0.133637	HighOxphos	TGACCAACGAATTACT-1_1
0.1225	0.12536	LowBoth	TGACCAGGTCTATTAG-1_1
0.158822	0.122613	HighOxphos	TGACCTTAGACCGCAT-1_1
0.134128	0.119887	LowBoth	TGACGGCACCTAAGGC-1_1
0.12154	0.142428	LowBoth	TGAGCAGACTAGCAAG-1_1
0.163467	0.126962	HighGlyco	TGAGCCAGTTCCTTCA-1_1
0.138167	0.130412	HighOxphos	TGAGCCATCGGAGCCT-1_1
0.140315	0.138043	LowBoth	TGAGCCTACGCCGAAT-1_1
0.165615	0.131227	HighOxphos	TGAGCTTGGACTATCA-1_1
0.13706	0.135698	HighOxphos	TGAGGAACGTAGGATT-1_1
0.159822	0.138455	HighGlyco	TGAGGTAGCACGTGGT-1_1
0.213282	0.133387	HighOxphos	TGAGTCCATAGGCATA-1_1
0.153498	0.121918	HighOxphos	TGAGTCGCGATATTAC-1_1
0.150853	0.130348	HighOxphos	TGAGTTGGCTTACAGC-1_1
0.161722	0.134927	HighOxphos	TGATAGCCGGAAGCAG-1_1
0.140147	0.122332	HighOxphos	TGATAGGAGTTGCCAG-1_1
0.178207	0.144102	HighOxphos	TGATGCTGGTCGCAGA-1_1
0.19132	0.130105	HighOxphos	TGATGGAAGGCTCGTT-1_1
0.140265	0.126862	HighOxphos	TGATGGAGCCAGTCTA-1_1
0.201778	0.135387	HighOxphos	TGATGGAGTCTTGGTT-1_1
0.14374	0.16169	HighGlyco	TGATGGTGAGTGGCTC-1_1
0.164582	0.135172	HighOxphos	TGATGGTTGTTCCACC-1_1
0.153965	0.137892	HighOxphos	TGATTCCAATTCAATA-1_1
0.168323	0.128492	HighOxphos	TGATTCCGCCAAGGCG-1_1
0.162738	0.125425	HighOxphos	TGATTCGTCTCGTATG-1_1
0.174035	0.131312	HighOxphos	TGATTCTGGAATTCAT-1_1
0.15475	0.130722	HighOxphos	TGCACGACCGATTCTA-1_1
0.166982	0.129503	HighOxphos	TGCACGAGGCGACACT-1_1
0.156117	0.113368	HighOxphos	TGCACGTATTGGTACG-1_1
0.187352	0.138478	HighOxphos	TGCACGTGTCCACGAT-1_1
0.129988	0.129155	LowBoth	TGCACTGGCACTAGGA-1_1
0.158097	0.139142	HighOxphos	TGCAGAACAATAACGC-1_1
0.155745	0.150035	HighOxphos	TGCAGACGAGGCCTGT-1_1
0.16913	0.124272	HighOxphos	TGCAGACGGTTAAGGT-1_1
0.146553	0.142052	LowBoth	TGCAGAGGTTCGAGTG-1_1
0.152563	0.127123	LowBoth	TGCAGTCTATTCGTGA-1_1
0.135218	0.127135	LowBoth	TGCATAATGGTAATTA-1_1
0.177465	0.115265	HighOxphos	TGCATCTGGTTAGAGG-1_1
0.151227	0.125588	HighOxphos	TGCATTACCAGAATGT-1_1
0.130707	0.11867	LowBoth	TGCATTACTTACAAGT-1_1
0.18307	0.134527	HighOxphos	TGCATTGCAGGATACT-1_1
0.133155	0.128663	LowBoth	TGCCAACGCTCACGGC-1_1
0.117073	0.151465	HighGlyco	TGCCACAAGTTCACTT-1_1
0.18139	0.114658	HighOxphos	TGCCAGTTCTTGGATG-1_1
0.14024	0.12838	LowBoth	TGCCGCTTGTAAGTCC-1_1
0.139742	0.125168	HighOxphos	TGCCTACGGATCGATA-1_1
0.124552	0.143693	LowBoth	TGCCTACTCAGCGACT-1_1
0.119548	0.160762	HighGlyco	TGCGAACAGGAGTGGT-1_1
0.174082	0.126787	HighOxphos	TGCGATGTACTTCAGT-1_1
0.170903	0.117285	HighOxphos	TGCGCCTGAGGACAAG-1_1
0.172597	0.125728	HighOxphos	TGCGCTACTCCACTGA-1_1
0.166763	0.12475	HighOxphos	TGCGCTGTCAGCACTT-1_1
0.155112	0.136425	HighOxphos	TGCGGACCGACGAGGC-1_1
0.126657	0.127543	LowBoth	TGCGTCAACTAAGCAG-1_1
0.134015	0.134232	LowBoth	TGCTAATAACTTAGAA-1_1
0.162567	0.141468	HighGlyco	TGCTACATGCACATGT-1_1
0.153503	0.141718	HighOxphos	TGCTACTTACAGCGGA-1_1
0.11595	0.130693	LowBoth	TGCTAGATAGGTAGCA-1_1
0.17928	0.122667	HighOxphos	TGCTATACGACCATCC-1_1
0.144953	0.13484	HighOxphos	TGCTCCGAGTTCCTGA-1_1
0.156802	0.124937	HighOxphos	TGCTGTAACGCTTCTA-1_1
0.191412	0.133563	HighOxphos	TGCTGTATCATATTAA-1_1
0.139237	0.146637	HighGlyco	TGCTGTCTAGTATCGG-1_1
0.145427	0.128397	HighOxphos	TGCTGTTCCTTAGGAT-1_1
0.186453	0.119057	HighOxphos	TGCTGTTCGCGATTCT-1_1
0.171768	0.141223	HighOxphos	TGCTTACCAGCGAAGG-1_1
0.172283	0.148658	HighOxphos	TGCTTAGATATGACGG-1_1
0.151522	0.132235	LowBoth	TGCTTCTACGGTCTTC-1_1
0.120793	0.149268	HighGlyco	TGCTTCTGAACGAGAT-1_1
0.131182	0.13213	LowBoth	TGGAAGACATAGATAC-1_1
0.128697	0.141098	HighGlyco	TGGAAGCAAGCGCAAG-1_1
0.147222	0.129282	LowBoth	TGGAAGGATTATGTGA-1_1
0.189288	0.121675	HighOxphos	TGGAAGGTAGTTGGCT-1_1
0.163725	0.137043	HighOxphos	TGGAAGTGATAGGTTA-1_1
0.177103	0.11743	HighOxphos	TGGAAGTGGCGGTGCT-1_1
0.133817	0.130858	HighOxphos	TGGAAGTTGTCTGTAA-1_1
0.19302	0.13264	HighOxphos	TGGACACGCTGTCATG-1_1
0.122593	0.12106	LowBoth	TGGACGTGCGATTCGG-1_1
0.185328	0.149893	HighOxphos	TGGACTCCTGACAGTA-1_1
0.137975	0.139012	HighOxphos	TGGACTTACGAGAAGC-1_1
0.157228	0.132937	HighOxphos	TGGACTTAGTCAAGAT-1_1
0.130077	0.158815	HighGlyco	TGGAGTAATTAGTTAA-1_1
0.16635	0.136972	HighOxphos	TGGAGTCCGAAGCACC-1_1
0.132105	0.118457	LowBoth	TGGATCTACAACCAGG-1_1
0.141725	0.14479	HighOxphos	TGGATGCGAGGCGAAC-1_1
0.123138	0.130948	LowBoth	TGGATTATCATGAGCA-1_1
0.148942	0.124428	HighOxphos	TGGCAACCTATCGTCC-1_1
0.135543	0.134857	LowBoth	TGGCATCTGTAGTCAC-1_1
0.174662	0.129355	HighOxphos	TGGCATGTAGTGCACT-1_1
0.19996	0.113747	HighOxphos	TGGCATGTGGACTGAG-1_1
0.170118	0.122325	HighOxphos	TGGCCATTACATCTAC-1_1
0.151633	0.154098	HighOxphos	TGGCCATTGTCCGGCT-1_1
0.143217	0.130723	LowBoth	TGGCGAGGAAGTTCGT-1_1
0.195932	0.129953	HighOxphos	TGGCGATACAATGAGT-1_1
0.16108	0.122155	HighOxphos	TGGCTCTAAGCGACGG-1_1
0.13377	0.124768	LowBoth	TGGCTGCAGCGGAGTA-1_1
0.145637	0.12717	LowBoth	TGGCTGCATTCCGAAT-1_1
0.139237	0.143442	HighGlyco	TGGTACCGTTGACAAC-1_1
0.166427	0.136077	HighOxphos	TGGTACGTCATGTCCT-1_1
0.156883	0.128418	LowBoth	TGGTACGTTCAGCATT-1_1
0.156788	0.136962	HighOxphos	TGGTATTACAACCGTG-1_1
0.173005	0.128565	HighOxphos	TGGTCGAGGATCCTCG-1_1
0.152863	0.126908	LowBoth	TGGTGCAGTTCTGAAT-1_1
0.188972	0.135258	HighOxphos	TGGTGCCGAACAGTCA-1_1
0.171253	0.156005	HighGlyco	TGGTGCGAGGCGTAGC-1_1
0.160377	0.118563	HighOxphos	TGGTTGGAGCCGCAAT-1_1
0.154983	0.125027	HighOxphos	TGTACCACATGGCGTG-1_1
0.139558	0.114715	HighOxphos	TGTATCCGTCCGTTCG-1_1
0.148197	0.134728	LowBoth	TGTATGCCGCCTCCTT-1_1
0.204617	0.124348	HighOxphos	TGTATGCTATGGTGAA-1_1
0.142438	0.140443	HighGlyco	TGTATGCTTCACGATA-1_1
0.142155	0.131678	HighOxphos	TGTATGGATAGGCTCG-1_1
0.14821	0.126993	LowBoth	TGTATGTCTAGTCGAA-1_1
0.18776	0.129525	HighOxphos	TGTCAAGAACTGATTC-1_1
0.141065	0.132228	LowBoth	TGTCAAGTAACCTGAG-1_1
0.12795	0.131335	HighOxphos	TGTCAATGCGAAGGAG-1_1
0.147955	0.129925	HighOxphos	TGTCAGAATCCTTGCG-1_1
0.12258	0.132808	LowBoth	TGTCAGCGGCAACTCC-1_1
0.183787	0.147433	HighGlyco	TGTCAGTCACAATCGG-1_1
0.16757	0.153043	HighGlyco	TGTCCTTCCTCGTACA-1_1
0.156533	0.13323	HighOxphos	TGTCGAAGGTCGGCTT-1_1
0.141243	0.127008	HighOxphos	TGTCTAAGGTATCATG-1_1
0.138333	0.158403	HighOxphos	TGTCTAATCTGTAGCA-1_1
0.139692	0.128922	LowBoth	TGTCTTCCATGTCTAA-1_1
0.174117	0.144033	HighOxphos	TGTCTTCCGGTGCTCC-1_1
0.145512	0.121247	HighOxphos	TGTCTTGGCTACCTGG-1_1
0.185238	0.123075	HighOxphos	TGTTAACGCATGGATA-1_1
0.17153	0.119433	HighOxphos	TGTTACCGAGCAATGA-1_1
0.149242	0.135995	LowBoth	TGTTATCCAGTACCGA-1_1
0.164403	0.122198	HighOxphos	TGTTCACCAAGAACGA-1_1
0.151325	0.179355	HighGlyco	TGTTCCAATCTAATTG-1_1
0.153222	0.123508	HighOxphos	TGTTCGCACGGCCGGC-1_1
0.159537	0.126495	HighOxphos	TGTTCGCTTCTAATCC-1_1
0.116262	0.163185	HighGlyco	TGTTGCCAGTCGCCTG-1_1
0.218572	0.129885	HighOxphos	TGTTGCCGTTCGACCA-1_1
0.11838	0.198197	HighGlyco	TGTTGGTGGACTCAGG-1_1
0.125303	0.151972	HighGlyco	AACACCAGCCTACTCG-1_2
0.152858	0.137665	LowBoth	AACACCATTCGCATAC-1_2
0.138603	0.149637	HighGlyco	AACACCTAAGCATTGC-1_2
0.13623	0.145565	LowBoth	AACACGCAGATAACAA-1_2
0.192502	0.131613	HighOxphos	AACACGTTGATACCGC-1_2
0.15805	0.133917	LowBoth	AACACTCGTGAGCTTC-1_2
0.142735	0.141063	LowBoth	AACAGGAATTCTGTGA-1_2
0.206588	0.129392	HighOxphos	AACAGGATACTCTTAG-1_2
0.149377	0.121668	HighOxphos	AACAGGCCAGGCCGCT-1_2
0.181762	0.129823	HighOxphos	AACAGTATCCGCCTGG-1_2
0.212462	0.147593	HighOxphos	AACAGTCTGGTTGATG-1_2
0.148463	0.139575	LowBoth	AACATACTCCAGCTGA-1_2
0.138772	0.139887	LowBoth	AACATAGAAGGTGAGT-1_2
0.163602	0.14543	LowBoth	AACATAGGAGGCGTCC-1_2
0.168263	0.126053	LowBoth	AACATAGGTCCATAGC-1_2
0.14193	0.14601	LowBoth	AACATAGGTTCCGCAC-1_2
0.134197	0.183752	HighGlyco	AACATATGCACTTCTA-1_2
0.148845	0.12335	LowBoth	AACATCAACATCTTGA-1_2
0.215205	0.127537	HighOxphos	AACATCAAGGCTGGCT-1_2
0.166962	0.140332	LowBoth	AACATCAGATAGGCTC-1_2
0.204058	0.117845	HighOxphos	AACATCTGGCACTAGC-1_2
0.143833	0.141498	LowBoth	AACATGACCGTACGGA-1_2
0.143963	0.136493	LowBoth	AACATGAGGAGTCCAC-1_2
0.202828	0.122073	HighOxphos	AACCAACAATCGGTAC-1_2
0.200132	0.119817	HighOxphos	AACCAAGACCAACTGA-1_2
0.209792	0.130535	HighOxphos	AACCAATCAGTTCCTC-1_2
0.211922	0.139168	HighOxphos	AACCAATCCGATCGCT-1_2
0.185807	0.128397	HighOxphos	AACCATAAGCTCGACT-1_2
0.132222	0.145855	LowBoth	AACCGAAGTAGCCTGC-1_2
0.15031	0.126878	LowBoth	AACCGTTGTAGAGCTC-1_2
0.151613	0.13835	LowBoth	AACCTCCGTAATTCTG-1_2
0.207278	0.13196	HighOxphos	AACCTGTCCTGCGAGC-1_2
0.152543	0.132788	LowBoth	AACCTTACCAGCTTAC-1_2
0.149042	0.135182	LowBoth	AACGAACAAGGCCGAG-1_2
0.159572	0.14638	LowBoth	AACGACGGAGATTAAT-1_2
0.129342	0.134347	LowBoth	AACGAGCTGTAATATT-1_2
0.194202	0.147772	HighOxphos	AACGAGGAATCTAGAA-1_2
0.153805	0.151872	LowBoth	AACGCACGTAACATGC-1_2
0.141078	0.140558	LowBoth	AACGCAGGAGCAGACG-1_2
0.148045	0.189708	HighGlyco	AACGCATATGATACCT-1_2
0.135465	0.130863	LowBoth	AACGCTCAGGAGTCAG-1_2
0.18922	0.129903	HighOxphos	AACGCTCAGGCCAGCT-1_2
0.151998	0.134478	LowBoth	AACGCTCGTGGTCGAC-1_2
0.146543	0.144543	LowBoth	AACGCTGTCCTGGATC-1_2
0.16187	0.137477	LowBoth	AACGGCAATTGTGGTC-1_2
0.158415	0.139212	LowBoth	AACGGCACCACTGTAA-1_2
0.16653	0.136143	HighOxphos	AACGGCCGTACTTCCT-1_2
0.141418	0.140915	LowBoth	AACGGCGAGTGCCGAG-1_2
0.152298	0.14327	LowBoth	AACGTAAGACGGTTAG-1_2
0.15202	0.15018	LowBoth	AACGTCATGGACTCAC-1_2
0.129933	0.186818	HighGlyco	AACTAGCACGTTGCAT-1_2
0.230015	0.120767	HighOxphos	AACTAGGCACAGGCTG-1_2
0.202908	0.158503	HighOxphos	AACTATGCCACGGTAC-1_2
0.223917	0.12729	HighOxphos	AACTATGTCAGTTAAG-1_2
0.15307	0.14745	LowBoth	AACTCAACTAATAGGT-1_2
0.142795	0.144445	HighOxphos	AACTCATGATCCAACG-1_2
0.214687	0.13163	HighOxphos	AACTGAAGTGGATGGT-1_2
0.152097	0.138093	LowBoth	AACTGCAAGCAACGGA-1_2
0.163215	0.133447	LowBoth	AACTGCAATCGGACTA-1_2
0.141348	0.143143	LowBoth	AACTGCCGCTACATCT-1_2
0.148683	0.138218	LowBoth	AACTGCCTCGGCCTCC-1_2
0.159487	0.132585	LowBoth	AACTGCTATCTGCGGT-1_2
0.183587	0.127382	HighOxphos	AACTTCAGCATACAGA-1_2
0.152513	0.143387	LowBoth	AACTTCATAACCTAAT-1_2
0.150577	0.138687	LowBoth	AACTTCGACCACTAGT-1_2
0.151195	0.144225	LowBoth	AACTTGCAACAGCTGC-1_2
0.146723	0.139037	LowBoth	AAGAATAAGTCGTTCA-1_2
0.157487	0.154193	LowBoth	AAGAATACTCGATGAC-1_2
0.156075	0.137778	LowBoth	AAGAATGTAGGTATTG-1_2
0.174368	0.12341	HighOxphos	AAGAATTGGTAGAATG-1_2
0.146658	0.14163	LowBoth	AAGACATCTAAGTATC-1_2
0.151683	0.154032	LowBoth	AAGACTAACGCTAGAC-1_2
0.1421	0.133225	LowBoth	AAGACTCACGTCGCAG-1_2
0.150765	0.132025	LowBoth	AAGACTGAAGCTTGTT-1_2
0.19818	0.126782	HighOxphos	AAGACTGGCCGAACGT-1_2
0.124613	0.198105	HighGlyco	AAGAGCACCATCTTAT-1_2
0.223722	0.112568	HighOxphos	AAGAGCACCTAAGTCT-1_2
0.149287	0.146902	LowBoth	AAGAGCTAAGCAGTCT-1_2
0.207125	0.152282	HighOxphos	AAGAGCTCATAAGAGG-1_2
0.154368	0.143382	LowBoth	AAGATGTCGCATCGGC-1_2
0.144827	0.149655	LowBoth	AAGATGTTAGTGCTTA-1_2
0.13991	0.13882	LowBoth	AAGATTATACTCTTCA-1_2
0.214075	0.129265	HighOxphos	AAGATTATGTCTAAGT-1_2
0.132075	0.136848	LowBoth	AAGATTGAGTACGTCG-1_2
0.141817	0.177607	HighGlyco	AAGCACCGTGGTGCGT-1_2
0.174477	0.123098	HighOxphos	AAGCACGGTGATCACG-1_2
0.145607	0.137562	LowBoth	AAGCACGTATCTCCAG-1_2
0.15248	0.137983	LowBoth	AAGCACTAAGAAGGAG-1_2
0.209493	0.138307	HighOxphos	AAGCAGCGCCTAACGC-1_2
0.153337	0.13624	LowBoth	AAGCAGTACAATACGT-1_2
0.119572	0.135395	LowBoth	AAGCCACCAGTATTAA-1_2
0.2044	0.122457	HighOxphos	AAGCCACGGAACCATC-1_2
0.186575	0.12835	HighOxphos	AAGCGAAGTTAGCTCA-1_2
0.15442	0.145485	LowBoth	AAGCGACCGCCACTGG-1_2
0.205198	0.12798	HighOxphos	AAGCGACGCTCACGCA-1_2
0.141583	0.15957	HighGlyco	AAGCGACGTAGACCAC-1_2
0.150202	0.14139	LowBoth	AAGCGAGCAAGATAGA-1_2
0.122062	0.182212	HighGlyco	AAGCGAGCCAATGCAG-1_2
0.147678	0.12914	LowBoth	AAGCGTCGTATGATGG-1_2
0.134123	0.135562	LowBoth	AAGGAATTAATATGAG-1_2
0.14463	0.144212	LowBoth	AAGGACAAGAGTCTCA-1_2
0.127085	0.12954	LowBoth	AAGGACATCAACTGTC-1_2
0.152118	0.141723	LowBoth	AAGGACTGCAGACCTC-1_2
0.136457	0.149903	LowBoth	AAGGACTTGGTTGGTA-1_2
0.171282	0.132332	HighOxphos	AAGGCACCAACGCACT-1_2
0.165277	0.143708	LowBoth	AAGGCCTCACTGGTTA-1_2
0.117728	0.151587	HighGlyco	AAGGCCTCTGTATCTG-1_2
0.201898	0.123608	HighOxphos	AAGGCGAGGCTCCATA-1_2
0.16386	0.133892	LowBoth	AAGGCGCTACCGTTGT-1_2
0.157128	0.14351	LowBoth	AAGGCGGAGCTCATAG-1_2
0.120268	0.157942	HighGlyco	AAGGCGGATCGGAGGC-1_2
0.17943	0.128208	HighOxphos	AAGGCGTGAGCGAGTG-1_2
0.131022	0.185447	HighGlyco	AAGGTGACAACTACTG-1_2
0.15673	0.141863	LowBoth	AAGGTGCCAACCTAAG-1_2
0.168017	0.139202	LowBoth	AAGGTGGATTGAGCGT-1_2
0.203727	0.13226	HighOxphos	AAGGTTACTTGTGGAA-1_2
0.176757	0.134432	HighOxphos	AAGGTTATAAGTACAA-1_2
0.158023	0.137818	LowBoth	AAGGTTCACCGGCTCA-1_2
0.148185	0.142323	LowBoth	AAGGTTCGGTTCTGAT-1_2
0.137065	0.135598	LowBoth	AAGGTTGGCGAGGTTC-1_2
0.169622	0.145473	LowBoth	AAGTACTGCGCATTGT-1_2
0.157568	0.140795	LowBoth	AAGTCGCACGCCTTCG-1_2
0.166205	0.126852	LowBoth	AAGTCGGTGGACATCT-1_2
0.159962	0.138115	LowBoth	AAGTCTGTCAGAATCT-1_2
0.141212	0.144173	LowBoth	AAGTGACCGTCGGACT-1_2
0.120918	0.183043	HighGlyco	AAGTTAGACACCGCGA-1_2
0.152753	0.138565	LowBoth	AAGTTCAACTGGATTC-1_2
0.155028	0.146728	LowBoth	AAGTTCAGTCCGCCGA-1_2
0.151675	0.14287	LowBoth	AAGTTCCGGCTGTAGA-1_2
0.200567	0.121865	HighOxphos	AATAACTGCCGTTACC-1_2
0.130973	0.13557	LowBoth	AATACATGGTTGACCA-1_2
0.158387	0.137452	LowBoth	AATACGCAGCGTAATC-1_2
0.145778	0.127308	LowBoth	AATACTAATGTTGCAT-1_2
0.130657	0.187653	HighGlyco	AATACTCCAGCAGGTA-1_2
0.152207	0.139762	LowBoth	AATAGCGAGTAGATAC-1_2
0.160332	0.147815	LowBoth	AATAGTACATCGTGAT-1_2
0.198498	0.142137	HighOxphos	AATAGTGCCAACGGTC-1_2
0.147208	0.137127	HighOxphos	AATCAAGGAATGGTCG-1_2
0.148343	0.141945	LowBoth	AATCCTCGCACTACGC-1_2
0.155537	0.134405	LowBoth	AATCCTGTCTACATGG-1_2
0.155707	0.151453	LowBoth	AATCGACTGGAGCGTG-1_2
0.167602	0.12894	LowBoth	AATCTAATAGTGGTAT-1_2
0.198262	0.158567	HighOxphos	AATCTAGTCACCGAGC-1_2
0.147442	0.150118	LowBoth	AATCTGCCAGTAATTG-1_2
0.141252	0.148172	LowBoth	AATGAACATGAAGAAC-1_2
0.17932	0.119248	HighOxphos	AATGAACCGCGTAGTC-1_2
0.149603	0.132635	LowBoth	AATGAAGGTCACGATA-1_2
0.167552	0.134067	LowBoth	AATGAAGTCGGCCAGA-1_2
0.167222	0.138512	LowBoth	AATGAATGATAGGTTA-1_2
0.15429	0.14689	LowBoth	AATGAGACGATGGTTG-1_2
0.171375	0.124433	HighOxphos	AATGAGGCCACGGAGC-1_2
0.15589	0.124167	LowBoth	AATGCGCACTACTCAA-1_2
0.14226	0.144888	LowBoth	AATGCTACGTCGGCAT-1_2
0.139557	0.14095	LowBoth	AATGGAAGGCAAGTAC-1_2
0.151445	0.13755	LowBoth	AATGGAGGACCGACCA-1_2
0.134352	0.203672	HighGlyco	AATGGTATAACCGCGG-1_2
0.128612	0.218592	HighGlyco	AATGGTCGACGCATTC-1_2
0.137147	0.141932	LowBoth	AATGGTCGCAATCTCA-1_2
0.174565	0.142322	LowBoth	AATGGTCGGCAGTCCA-1_2
0.145537	0.13727	LowBoth	AATGGTTGTCACATGA-1_2
0.14951	0.134777	LowBoth	AATTAGCTGTCGAATA-1_2
0.136902	0.125615	LowBoth	AATTATAGATTGTCAC-1_2
0.185798	0.115977	HighOxphos	AATTATGAAGATGCAG-1_2
0.155112	0.154407	LowBoth	AATTATTCATAACTCG-1_2
0.14277	0.140543	LowBoth	AATTATTCGCTGGTGC-1_2
0.164542	0.134027	LowBoth	AATTCAAGCTTGGTTG-1_2
0.166485	0.134882	LowBoth	AATTCAGAACCTCATA-1_2
0.13303	0.144162	LowBoth	AATTCAGTATGCATGC-1_2
0.170625	0.126798	HighOxphos	AATTCCAGTCTAGACG-1_2
0.124093	0.174232	HighGlyco	AATTCTAATGGTCGGT-1_2
0.201393	0.131592	HighOxphos	AATTCTCACTGGTGAC-1_2
0.170667	0.115953	HighOxphos	AATTCTCAGGACCTCA-1_2
0.21242	0.131285	HighOxphos	AATTCTCCAGCCTCGC-1_2
0.141167	0.144067	LowBoth	AATTCTCCTGCCAACT-1_2
0.14572	0.122193	HighOxphos	AATTGGACAGACGTTA-1_2
0.206005	0.125683	HighOxphos	AATTGGAGTGTTAGGA-1_2
0.178713	0.12296	HighOxphos	AATTGTCCGGCAATCA-1_2
0.159825	0.139177	LowBoth	ACAACCATACCTCGAA-1_2
0.147292	0.145908	LowBoth	ACAACGAGGCCTAATG-1_2
0.146948	0.190193	HighGlyco	ACAACGTTGGCCGTGC-1_2
0.12098	0.202368	HighGlyco	ACAACTATGAATGATC-1_2
0.178922	0.125718	HighOxphos	ACAACTATGCGTCTAG-1_2
0.138877	0.156585	HighGlyco	ACAACTATGTTAAGCG-1_2
0.222043	0.138258	HighOxphos	ACAACTCCGGCCTATC-1_2
0.166773	0.142325	LowBoth	ACAACTTAACGCATAA-1_2
0.164793	0.128735	HighOxphos	ACAAGTAGTGAGAAGT-1_2
0.190772	0.120448	HighOxphos	ACAAGTCACCGCGTTC-1_2
0.15393	0.129907	LowBoth	ACAAGTTAGGCACGTA-1_2
0.151462	0.133593	LowBoth	ACAATAAGTTACTCAG-1_2
0.163722	0.136417	LowBoth	ACAATACGGATAAGCT-1_2
0.170055	0.132535	LowBoth	ACAATAGCTAAGATAG-1_2
0.162878	0.145763	LowBoth	ACAATATCGCAGTTAA-1_2
0.204242	0.116398	HighOxphos	ACAATATTCCAATTGT-1_2
0.19267	0.113998	HighOxphos	ACAATGACGCGTCCGC-1_2
0.162635	0.152717	LowBoth	ACAGAACTACAGGCAT-1_2
0.184288	0.115155	HighOxphos	ACAGAAGTCGGTTGTC-1_2
0.161228	0.14519	LowBoth	ACAGAATCATACCTTC-1_2
0.126648	0.148312	HighGlyco	ACAGACAGGACATAGT-1_2
0.166087	0.151523	LowBoth	ACAGATACTAATGGAC-1_2
0.130978	0.141807	LowBoth	ACAGATGAGTTCCACT-1_2
0.133618	0.150417	LowBoth	ACAGCCAATCCATGAT-1_2
0.160722	0.14777	LowBoth	ACAGCCAATTAGCGAG-1_2
0.184145	0.12361	HighOxphos	ACAGCGAGCTCATCAC-1_2
0.120813	0.169143	HighGlyco	ACAGGAATCCTCAGCA-1_2
0.145302	0.14002	LowBoth	ACAGGAATGCGAACAG-1_2
0.133552	0.1272	LowBoth	ACAGGACATGGAAGCC-1_2
0.158512	0.134537	LowBoth	ACAGGACTCGAGAAGC-1_2
0.173067	0.111473	HighOxphos	ACAGGATACGCTAACG-1_2
0.152028	0.118815	LowBoth	ACAGGCGGCAAGCTTC-1_2
0.24072	0.125453	HighOxphos	ACAGGTACTATCTTAA-1_2
0.182283	0.142842	HighOxphos	ACAGGTATACCAACTA-1_2
0.137245	0.125463	LowBoth	ACAGGTATAGATAATT-1_2
0.151827	0.122075	LowBoth	ACAGTCGAGTGCGACG-1_2
0.140288	0.118948	LowBoth	ACATAACCGGAAGTCA-1_2
0.184925	0.137808	HighOxphos	ACATAAGATCCGATCT-1_2
0.127897	0.129743	LowBoth	ACATAAGTATAGTGAC-1_2
0.149223	0.14797	LowBoth	ACATAGCATACGGCAC-1_2
0.197213	0.132732	HighOxphos	ACATAGCTCGTGCGAA-1_2
0.164817	0.14147	LowBoth	ACATAGGTCTGGATAC-1_2
0.152962	0.147918	LowBoth	ACATCGACATTACACC-1_2
0.146903	0.142283	HighGlyco	ACATCGAGTGCATCTG-1_2
0.208803	0.132528	HighOxphos	ACATCGTGCTGAACCT-1_2
0.236112	0.120745	HighOxphos	ACATCTGGCGGTCCGA-1_2
0.139033	0.218095	HighGlyco	ACATGCGTAGAATTCT-1_2
0.153488	0.142678	LowBoth	ACCAACAGGAGCTACG-1_2
0.145223	0.13092	LowBoth	ACCAACAGTGGCGAAC-1_2
0.145085	0.14289	LowBoth	ACCAAGATCTCAACGC-1_2
0.187702	0.120332	HighOxphos	ACCAAGCGCTCGTTCC-1_2
0.156788	0.143845	LowBoth	ACCAAGGCGAATGGTG-1_2
0.154217	0.1364	LowBoth	ACCAAGTGCATATGTC-1_2
0.15813	0.14313	LowBoth	ACCAATAATCACTATG-1_2
0.158998	0.147407	LowBoth	ACCAGAGCCTTATTCA-1_2
0.12632	0.223055	HighGlyco	ACCAGTTGGCGTGGCT-1_2
0.153777	0.136773	LowBoth	ACCGAAGCGGTGTACC-1_2
0.152202	0.151225	LowBoth	ACCGAGATCGTGACCA-1_2
0.145205	0.179373	HighGlyco	ACCGAGCTTAATTAAT-1_2
0.15136	0.14383	LowBoth	ACCGATGTAAGCTGTA-1_2
0.147897	0.135622	LowBoth	ACCGATGTCCTATCAT-1_2
0.138193	0.141203	LowBoth	ACCGATTAGTTAGCCG-1_2
0.197352	0.119097	HighOxphos	ACCGATTCGTAGCAGT-1_2
0.13392	0.146808	LowBoth	ACCGCAGGACAGTCCG-1_2
0.15302	0.144502	LowBoth	ACCGGATACCATGTAT-1_2
0.222813	0.124767	HighOxphos	ACCGGATATTAGTTGG-1_2
0.192507	0.120477	HighOxphos	ACCGGCCGAGTGCACT-1_2
0.192873	0.119843	HighOxphos	ACCGGCTAGCCGTCTG-1_2
0.199975	0.125933	HighOxphos	ACCGGTATCGGACGCC-1_2
0.145057	0.1418	LowBoth	ACCGTAGGAAGCACTA-1_2
0.135963	0.142098	LowBoth	ACCGTGAAGACTCCTG-1_2
0.157593	0.145817	LowBoth	ACCGTTGTGACGTGCC-1_2
0.200998	0.11975	HighOxphos	ACCTCCAGTTATGCGT-1_2
0.159828	0.133288	LowBoth	ACCTCCGCGTCGAGCA-1_2
0.151053	0.122178	LowBoth	ACCTCGTCTTGTGCTC-1_2
0.124167	0.182587	HighGlyco	ACCTGACGTCCAACAT-1_2
0.147367	0.143318	LowBoth	ACCTGGCGCAATAGGC-1_2
0.232493	0.133272	HighOxphos	ACCTGGTCTGCGCTGG-1_2
0.138145	0.120043	LowBoth	ACCTGTAACCAGTTGG-1_2
0.226377	0.126262	HighOxphos	ACCTGTAATTGTACCT-1_2
0.16074	0.145637	LowBoth	ACCTGTGCAGCTAACC-1_2
0.1591	0.145322	LowBoth	ACCTTCAAGTCGCAGC-1_2
0.152732	0.130365	LowBoth	ACCTTCAGAAGGTGTC-1_2
0.166563	0.141782	LowBoth	ACCTTCGTTAAGCTAC-1_2
0.1341	0.200725	HighGlyco	ACGAACGCGTGGTCCA-1_2
0.155577	0.140348	LowBoth	ACGAAGATTAATCGGT-1_2
0.164772	0.143025	LowBoth	ACGAAGCTACGAGTCG-1_2
0.130793	0.140852	LowBoth	ACGACAGACCTGCGGC-1_2
0.156583	0.151198	LowBoth	ACGACCGAACTGATTG-1_2
0.141793	0.128485	LowBoth	ACGACTCATACCTGTT-1_2
0.152295	0.13918	LowBoth	ACGAGGACAACCGCTG-1_2
0.13356	0.139088	LowBoth	ACGAGTAACGCACCGA-1_2
0.214555	0.124193	HighOxphos	ACGATTCCAGGCCTCC-1_2
0.118965	0.209392	HighGlyco	ACGCAACAGTGGCACT-1_2
0.220203	0.121033	HighOxphos	ACGCAATATTGACCTT-1_2
0.13277	0.133238	LowBoth	ACGCCGCACTAGATCC-1_2
0.127148	0.149593	LowBoth	ACGCCTCATCGCAGGT-1_2
0.13319	0.144107	LowBoth	ACGCGGCAAGTTCGCC-1_2
0.151257	0.144927	LowBoth	ACGCGGCCTGGTGACG-1_2
0.167138	0.161682	LowBoth	ACGCGTACGCAGTGGT-1_2
0.129075	0.145165	LowBoth	ACGCGTTGAGAATCCT-1_2
0.187822	0.115977	HighOxphos	ACGCTCACATGCAGCC-1_2
0.131503	0.163807	HighGlyco	ACGCTCAGGTCACGTC-1_2
0.159415	0.138983	LowBoth	ACGCTGTCCTATGCCT-1_2
0.158242	0.14536	LowBoth	ACGGAATAAGGTCATT-1_2
0.177538	0.119627	HighOxphos	ACGGATGTTGGCAACA-1_2
0.148865	0.13565	LowBoth	ACGGCAGATGCACGTA-1_2
0.145428	0.144182	LowBoth	ACGGCCATGATACCTG-1_2
0.184582	0.136513	HighOxphos	ACGGCGAGGATGCAAT-1_2
0.163268	0.144935	LowBoth	ACGGCTGCAATAACGA-1_2
0.226622	0.126138	HighOxphos	ACGGCTGCTTCATAGC-1_2
0.209562	0.129683	HighOxphos	ACGGCTTCCTCGGAGG-1_2
0.220687	0.127757	HighOxphos	ACGGTGATACAACCGC-1_2
0.187622	0.118135	HighOxphos	ACGGTTCCAGCTGCTC-1_2
0.163203	0.135963	LowBoth	ACGGTTGTGGATTGGT-1_2
0.197448	0.143937	HighOxphos	ACGTAGGCCAAGCGTG-1_2
0.146212	0.147338	LowBoth	ACGTATACTAGGCAAT-1_2
0.13815	0.137588	LowBoth	ACGTATCAGCGACGGT-1_2
0.146868	0.129348	LowBoth	ACGTATCCGTACAATG-1_2
0.151257	0.143865	LowBoth	ACGTATGCGACGTGTA-1_2
0.142988	0.141402	LowBoth	ACGTCAGGTACCAGAT-1_2
0.150703	0.144373	LowBoth	ACGTCATATCATGCAC-1_2
0.155732	0.142775	LowBoth	ACGTCGCCACTCGACA-1_2
0.15043	0.132635	LowBoth	ACGTGCTCACAATACA-1_2
0.125405	0.169027	HighGlyco	ACGTGCTCACGGAGAA-1_2
[truncated: 19,883 more rows]

## Sheet: Extended_Fig_4c
ADP relative abundance
Normal	Region 1	Region 2	Region 3
9.20957	42.3857	64.2353	32.2979
16.2708	30.6377	29.7649	27.0611
5.13213	19.6154	40.9329	45.4121
	3.12089	36.3377	24.4697
	51.9968		26.9685
	23.7595		37.9289
	23.2995		21.2518
	48.74
	47.3301
	38.9492
	60.2733
	33.7718
