# Supplementary material for: Cell-intrinsic metabolic phenotypes identified in patients with glioblastoma, using mass spectrometry imaging of 13C-labelled glucose metabolism
Source: Nat Metab. 2025 May 19;7(5):928–39. doi: 10.1038/s42255-025-01293-y (PMC12116388; doi:10.1038/s42255-025-01293-y)
Supplement: Supplementary file 11 — Statistical source data. [file 42255_2025_1293_MOESM11_ESM.xlsx]

## Sheet: Ext_Fig_5b
	Region 1																	Region 2				Region 3
CD4+	0.374404	0.079906	0.657203	0.011057	0	0	0.247525	0	0.108421	4.03898	0.205381	0.515783	1.13677	0.231776	0.045455	0.435343	0.112867	0.104734	0.304861	0	0.008776	0.051507	0.118197	0.076336	0.116639	0.185667	0	0.007288	0
CD8+	0.136147	0.083711	0.302313	0.022114	0	0	0.247525	0	0.03614	0.691993	0.041076	1.17599	0.328877	0.254206	0.022727	0.064495	0.086821	0.020947	0.060972	0.016738	0.008776	0.090136	0.084426	0.133588	0.087479	0.259933	0.003259	0.036438	0
Activated CD8+	0	0.026635	0.052576	0.005529	0	0	0	0	0	0.098856	0	0.247576	0.100093	0.04486	0.022727	0	0.004341	0	0.016629	0.008369	0	0.025753	0.005628	0	0.015701	0.018567	0	0.014575	0
NK/Neutrophils	0.238257	0.064686	0.170873	0.160327	0	0	2.47525	0	0.090351	0.310691	0.636681	1.27914	1.27261	0.291589	0.045455	0.016124	0.039069	0.076805	0.210631	0.025107	0.017552	0.991501	0.900546	0	0.318514	0.018567	0.039113	0.998397	0
Macs/Microglia	2.99524	6.49138	3.33859	0.353826	0.246548	0	5.69307	0.065746	2.87315	6.93405	1.33498	6.66392	7.27104	12.6654	1.70454	3.51499	1.41518	1.28474	2.78255	1.38924	0.737165	4.76436	4.54776	12.1374	2.24979	9.63609	0.436767	2.49235	0.312393

## Sheet: Ext_Fig_5c
total cell count
Region 1	Region 2	Region 3
404	14322	44582
7605	11949	30680
18088	18041	20487
2938	11395	17767
26281		13722
7608		7766
23036		5386
13987		5240
13375
7081
6628
6202
5534
4869
4847
4400
4056
