# Supplementary material for: Cell-intrinsic metabolic phenotypes identified in patients with glioblastoma, using mass spectrometry imaging of 13C-labelled glucose metabolism
Source: Nat Metab. 2025 May 19;7(5):928–39. doi: 10.1038/s42255-025-01293-y (PMC12116388; doi:10.1038/s42255-025-01293-y)
Supplement: Supplementary file 12 — HALO IMC analysis output. [file 42255_2025_1293_MOESM12_ESM.xlsx]

## Sheet: Sheet1
Colour	Region	Image Tag	Algorithm Name	Total Cells	Ki67_B56(Er168Di) Positive Cells	Ki67_B56(Er168Di) Weak Positive Cells	Ki67_B56(Er168Di) Moderate Positive Cells	Ki67_B56(Er168Di) Strong Positive Cells	p53_Do-7(Ho165Di) Positive Cells	p53_Do-7(Ho165Di) Weak Positive Cells	p53_Do-7(Ho165Di) Moderate Positive Cells	p53_Do-7(Ho165Di) Strong Positive Cells	CC3_E83-77(Sm147Di) Positive Cells	CC3_E83-77(Sm147Di) Weak Positive Cells	CC3_E83-77(Sm147Di) Moderate Positive Cells	CC3_E83-77(Sm147Di) Strong Positive Cells	Vimentin_RV202(Nd143Di) Positive Cells	Vimentin_RV202(Nd143Di) Weak Positive Cells	Vimentin_RV202(Nd143Di) Moderate Positive Cells	Vimentin_RV202(Nd143Di) Strong Positive Cells	CD3_UCHT1(Er170Di) Positive Cells	grzB_PR20(Er167Di) Positive Cells	grzB_PR20(Er167Di) Weak Positive Cells	grzB_PR20(Er167Di) Moderate Positive Cells	grzB_PR20(Er167Di) Strong Positive Cells	CD4_RPA-T4(Gd156Di) Positive Cells	CD4_RPA-T4(Gd156Di) Weak Positive Cells	CD4_RPA-T4(Gd156Di) Moderate Positive Cells	CD4_RPA-T4(Gd156Di) Strong Positive Cells	CD8A_RPA-T8(Dy162Di) Positive Cells	CD68_KP1(Tb159Di) Positive Cells	CD68_KP1(Tb159Di) Weak Positive Cells	CD68_KP1(Tb159Di) Moderate Positive Cells	CD68_KP1(Tb159Di) Strong Positive Cells	CD45_D9M8I(Sm152Di) Positive Cells	CD45_D9M8I(Sm152Di) Weak Positive Cells	CD45_D9M8I(Sm152Di) Moderate Positive Cells	CD45_D9M8I(Sm152Di) Strong Positive Cells	aSMA_1A4(Pr141Di) Positive Cells	aSMA_1A4(Pr141Di) Weak Positive Cells	aSMA_1A4(Pr141Di) Moderate Positive Cells	aSMA_1A4(Pr141Di) Strong Positive Cells	cd31_jc70a(Nd145Di) Positive Cells	cd31_jc70a(Nd145Di) Weak Positive Cells	cd31_jc70a(Nd145Di) Moderate Positive Cells	cd31_jc70a(Nd145Di) Strong Positive Cells	Pan-CK_C11(Nd148Di) Positive Cells	Pan-CK_C11(Nd148Di) Weak Positive Cells	Pan-CK_C11(Nd148Di) Moderate Positive Cells
Y	2	ROI003_GB1_R3_P2_06_2.ome.tiff	Slide 27 highplex fl	14322	1947	1254	212	481	27	25	1	1	42	26	6	10	3112	3078	33	1	45	598	169	342	87	17	14	3	0	4	184	179	0	5	227	216	10	1	138	108	7	23	405	356	26	23	309	266	13
R	1	ROI004_GB1_R3_P1_06.ome.tiff	Slide 27 highplex fl	2938	331	211	24	96	15	13	1	1	503	502	1	0	967	626	292	49	22	114	23	70	21	20	16	3	1	5	88	86	2	0	435	395	30	10	943	942	1	0	665	625	37	3	2346	447	221
Y	2	ROI002_GB1_R3_P2_06_1.ome.tiff	Slide 27 highplex fl	18041	2245	1330	223	692	75	69	4	2	67	48	6	13	4125	4045	74	6	158	857	203	422	232	71	67	3	1	11	502	471	20	11	692	641	37	14	162	125	12	25	602	520	41	41	288	232	18
B	3	ROI004_GB2_R3_P2_06_1.ome.tiff	Slide 27 highplex fl	7766	1054	610	99	345	243	180	31	32	35	35	0	0	756	727	28	1	23	413	93	218	102	25	25	0	0	8	370	308	43	19	886	868	13	5	218	216	2	0	451	388	52	11	363	328	33
B	3	ROI005_GB2_R6_P2_06_2.ome.tiff	Slide 27 highplex fl	5240	171	99	15	57	25	24	1	0	1	1	0	0	32	30	2	0	17	72	12	29	31	5	3	2	0	7	636	595	27	14	47	47	0	0	6	6	0	0	15	15	0	0	14	12	2
B	3	ROI006_GB2_R6_P2_06_1.ome.tiff	Slide 27 highplex fl	5386	240	136	26	78	17	10	1	6	3	3	0	0	51	48	3	0	33	93	28	52	13	16	10	5	1	18	519	463	44	12	66	66	0	0	10	10	0	0	23	23	0	0	30	26	4
B	3	ROI009_GB2_R3_P2_06_2.ome.tiff	Slide 27 highplex fl	13722	977	628	80	269	1189	1050	64	75	142	142	0	0	2033	1954	77	2	21	348	75	146	127	66	64	2	0	5	342	309	19	14	1846	1799	44	3	583	581	2	0	769	627	123	19	994	858	116
R	1	ROI005_GB1_R1_P2_06.ome.tiff	Slide 27 highplex fl	26281	1457	701	135	621	283	269	12	2	941	921	14	6	5623	5186	416	21	55	744	115	334	295	24	9	11	4	24	1706	1653	49	4	627	612	13	2	1056	1021	15	20	1459	1380	53	26	3090	2631	365
B	3	ROI006_GB2_R1_P1_06.ome.tiff	Slide 27 highplex fl	17767	1862	1159	220	483	214	145	33	36	11695	10605	904	186	11200	7890	2784	526	77	618	167	342	109	39	35	3	1	15	808	751	43	14	4567	4496	54	17	10712	10694	18	0	12060	9103	2456	501	15123	4299	4581
R	1	ROI008_GB1_R8_P1_06.ome.tiff	Slide 27 highplex fl	7608	58	15	5	38	175	170	2	3	233	210	12	11	255	247	6	2	101	67	11	23	33	59	33	20	6	26	254	242	10	2	841	809	29	3	132	102	15	15	419	365	31	23	354	266	34
B	3	ROI009_GB2_R5_P2_06.ome.tiff	Slide 27 highplex fl	44582	3626	2572	388	666	329	269	23	37	9511	9357	121	33	36780	20812	12886	3082	248	932	334	510	88	413	388	16	9	42	1003	913	55	35	4458	4297	114	47	18062	17843	141	78	15338	13300	1275	763	26454	15990	7164
R	1	ROI001_GB1_R1_P2_06.ome.tiff	Slide 27 highplex fl	18088	989	839	60	90	100	93	5	2	22	22	0	0	1575	1545	30	0	20	123	34	65	24	4	4	0	0	4	64	62	1	1	342	339	3	0	122	122	0	0	330	319	10	1	473	451	20
B	3	ROI003_GB2_R1_P1_06.ome.tiff	Slide 27 highplex fl	30680	1113	927	89	97	61	42	10	9	2	2	0	0	394	393	1	0	22	130	60	67	3	5	3	1	1	2	134	121	11	2	281	279	2	0	83	83	0	0	96	91	5	0	49	45	4
R	1	ROI002_GB1_R10_P2_06_1.ome.tiff	Slide 27 highplex fl	4056	8	8	0	0	0	0	0	0	4	4	0	0	0	0	0	0	6	0	0	0	0	0	0	0	0	0	10	10	0	0	0	0	0	0	44	43	1	0	15	14	1	0	29	20	7
R	1	ROI003_GB2_R2_P1_06.ome.tiff	Slide 27 highplex fl	6628	92	92	0	0	0	0	0	0	0	0	0	0	0				0	0	0	0	0	0	0	0	0	0	0	0	0	0	0	0	0	0	0				0	0	0	0	0	0	0
R	1	ROI004_GB1_R10_P1_06.ome.tiff	Slide 27 highplex fl	404	7	4	0	3	1	1	0	0	167	137	27	3	282	125	41	116	5	12	5	5	2	2	2	0	0	1	23	23	0	0	306	261	31	14	184	182	2	0	283	155	86	42	248	88	36
R	1	ROI006_GB1_R10_P2_06_2.ome.tiff	Slide 27 highplex fl	7605	21	21	0	0	0	0	0	0	0	0	0	0	0	0	0	0	3	1	0	0	1	0	0	0	0	0	5	5	0	0	0	0	0	0	10	10	0	0	4	4	0	0	6	5	1
Y	2	ROI002_GB1_R9_P1_06_1.ome.tiff	Slide 27 highplex fl	11949	259	158	40	61	41	38	3	0	27	26	1	0	89	23	48	18	3	3	0	0	4	166	163	3	0	28	26	2	0	79	32	13	34	197	172	15	10	11313	259	158	40	61	41	38	3
Y	2	ROI003_GB1_R7_P1_06.ome.tiff	Slide 27 highplex fl	17823	508	303	50	155	13	12	1	0	1115	1093	22	0	213	41	130	42	15	14	1	0	6	172	168	4	0	147	139	6	2	4517	4014	402	101	342	282	37	23	12648	508	303	50	155	13	12	1
Y	2	ROI005_GB1_R9_P1_06_2.ome.tiff	Slide 27 highplex fl	11395	470	345	36	89	14	14	0	0	47	46	0	1	113	30	65	18	2	1	1	0	1	84	84	0	0	14	13	1	0	42	24	2	16	117	107	9	1	10686	470	345	36	89	14	14	0
R	1	ROI002_GB1_R1_P1_06_1.ome.tiff	Slide 27 highplex fl	5534	228	168	16	44	1	1	0	0	22	22	0	0	2672	1862	773	37	14	63	15	37	11	9	8	0	1	2	159	157	2	0	130	128	2	0	164	162	2	0	290	264	24	2	510	483	19
R	1	ROI003_GB1_R8_P2_06.ome.tiff	Slide 27 highplex fl	7081	20	6	2	12	427	379	27	21	518	229	66	223	1517	1464	52	1	379	41	10	18	13	331	201	91	39	51	491	459	22	10	864	540	132	192	667	281	60	326	674	283	86	305	806	312	70
R	1	ROI005_GB1_R1_P1_06_2.ome.tiff	Slide 27 highplex fl	4869	473	369	49	55	7	6	1	0	375	375	0	0	4421	2429	1409	583	29	96	34	52	10	16	14	0	2	2	65	63	2	0	408	395	12	1	917	917	0	0	770	755	14	1	1611	1191	375
R	1	ROI001_GB2_R4_P1_06.ome.tiff	Slide 27 highplex fl	4847	705	409	59	237	154	131	9	14	891	863	23	5	2725	1565	696	464	119	359	75	163	121	37	28	6	3	64	323	301	15	7	350	313	21	16	1191	1174	11	6	1035	718	225	92	1586	852	371
R	1	ROI002_GB1_R2_P2_06.ome.tiff	Slide 27 highplex fl	13987	2102	1462	186	454	294	274	9	11	685	569	70	46	8311	7896	402	13	296	671	182	353	136	286	216	59	11	47	1017	981	26	10	3097	2784	170	143	1152	862	108	182	1358	830	248	280	1883	1362	213
R	1	ROI003_GB2_R4_P2_06.ome.tiff	Slide 27 highplex fl	13375	1421	889	143	389	196	157	20	19	1492	1418	48	26	7142	4650	1798	694	123	510	133	253	124	138	127	8	3	45	1694	1522	132	40	1395	1333	52	10	2477	2414	43	20	2105	1612	320	173	3613	2344	796
R	1	ROI004_GB1_R2_P1_06.ome.tiff	Slide 27 highplex fl	4400	44	31	2	11	20	19	1	0	74	66	4	4	767	720	41	6	6	12	1	7	4	8	7	1	0	1	75	75	0	0	75	73	2	0	46	32	3	11	124	106	8	10	87	61	10
R	1	ROI003_GB1_R8_P2_06.ome.tiff	Slide 27 highplex fl				Class List:;Classifier:;Classifier Output Type:Mask;Classify Registered:;Image Zoom:2;Nuclear Masker:;Nuclear Masker Type:Traditional;Phenotyper:;num_markers:16;autofill_dyes:false;num_phenotypes:7;use_nn:false;nuclear_contrast:0.51;nuclear_min_intensity:0.06;image_brightness:0.205;nuclear_segg_agg:0.477;nuclear_fill_holes:true;nuclear_min_area:11;nuclear_max_area:571.7;nuclear_roundness:0;num_nu…	6202	13	9	3	1	51	50	0	1	961	869	57	35	174	147	25	2	117	5	1	3	1	28	28	0	0	7	218	203	14	1	160	155	4	1	400	399	1	0	694	576	89
[truncated: 279 more columns]
