# Supplementary material for: Cell-intrinsic metabolic phenotypes identified in patients with glioblastoma, using mass spectrometry imaging of 13C-labelled glucose metabolism
Source: Nat Metab. 2025 May 19;7(5):928–39. doi: 10.1038/s42255-025-01293-y (PMC12116388; doi:10.1038/s42255-025-01293-y)
Supplement: Supplementary file 13 — Statistical source data. [file 42255_2025_1293_MOESM13_ESM.xlsx]

## Sheet: Ext_Fig7b
um	[U-13C]lactate							[13C2]glutamate
65	410.751	788.751	588.655	140.911	154.774	120.553	297.375	7.74048	6.35338	18.402	29.6428	26.2496	2.9726	15.8194
130	429.227	836.211	546.621	143.447	156.171	122.815	290.966	7.68799	6.34216	16.8498	27.9572	27.2215	3.39077	15.6028
195	442.333	825.642	532.572	139.55	155.955	124.446	302.817	7.86796	5.53819	18.0799	27.1086	28.1765	3.18742	18.2734

## Sheet: Ext_Fig_7c
um	Ki67
65	196.764	32.4766	205.171	1386.62	6.7181	0	198.765	29.7311	95.1066	116.295	34.1975	110.327	1.8043	1793.19	73.1216	1279.3	0	0
130	148.718	37.9506	196.91	1468.38	0	0	91.5336	30.3405	106.311	92.0545	61.1336	117.364	1.4219	1660.08	123.486	1090.79	2.6842	0
195	173.548	36.6618	278.317	1432.15	0	0	198.716	70.8335	118.122	107.69	40.3108	63.8295	6.6635	1165.69	68.2602	1190.87	0	1.3486

## Sheet: Ext_Fig_7d
ASA Band 1-3 (every 65um)
1	2	3
161.531	173.837	196.628
138.52	160.277	156.124
292.723	303.019	345.967
361.75	333.586	311.94
387.742	392.822	351.415
1004.44	1130.91	1161.67
659.075	651.823	763.069

## Sheet: Ext_Fig_7e
[U-13C]lactate /[U-13C]pyruvate Band 1-3 (every 65um)
1	2	3
247.108	337.704	330.97
127.843	137.242	146.544
291.381	319.052	309.16
263.943	288.088	291.127
158.828	157.794	212.018
491.27	241.099	465.292
155.638	149.013	135.104

## Sheet: Ext_Fig_7f
Immune cells Band 1-3 (every 65um)
1	2	3
233.767	122.243	124.026
55.4697	27.1169	64.4206
0	11.839	16.6165
156.855	112.572	99.9177
881.129	154.516	189.61
664.431	287.623	308.732
369.229	172.26	141.176
402.688	195.429	275.558
72.9076	61.0793	7.0705
64.1605	15.194	0
271.605	103.29	73.3609
181.797	262.536	262.161
172.539	130.446	147.161
715.879	426.901	279.367
66.3666	26.3828	19.6155
146.322	68.5746	64.4195
828.263	457.12	293.079
254.591	70.4389	18.157
4.7991	2.916	4.3936
271.991	66.9717	39.9947
49.393	10.2291	4.2169
207.346	102.004	88.9244
207.346	102.004	88.9244
10.0771	0	5.9974
10.0771	0	5.9974
14.8656	0	20.2382
217.387	200.115	200.585
43.9682	46.4615	45.5688
189.132	108.336	95.7442
135.325	68.2516	82.6276
43.9506	59.8784	49.5419
0	24.6972	56.8835
194.324	53.3276	71.1527
118.189	45.6314	38.159
5.3807	0	0
30.3838	0	11.8506
77.7325	55.9844	30.252
0	6.0776	0
91.4879	85.7085	54.4967
2.9803	4.8618	1.2851
43.1348	25.1094	24.5268
82.0807	51.4221	22.4617
4.2817	1.0993	0
17.1953	6.6902	5.0035
95.4532	45.9995	21.4822
31.8239	0	0
4.7991	0	0
0	0	3.3329
43.197	26.094	27.1454
3.359	0	4.9978
4.8854	0	0
0	2.8438	0
74.7161	61.9432	43.7135
0	0	11.3767
24.2905	9.6959	18.7244
0	0	4.1541
0	0	16.2491
0	0	16.2491
0	0	0
0	0	0
0	0	0
0	0	5.1404
0	0	11.3767
0	4.848	14.9795
1.6795	0	0
2.859	0	0
3.2444	2.5088	0
6.7933	9.3804	4.4574
6.8766	2.4497	0.876
7.1289	0	0
10.7043	6.5957	5.1171
10.7993	13.047	8.4244
12.9554	0	6.7227
12.9554	0	6.7227
13.8674	11.6215	6.1353
15.761	0	0
16.9238	7.7618	9.827
18.79	5.7499	1.5344
21.523	0	0
26.5644	13.5826	16.5368
37.358	14.4534	8.7427
44.6553	0	3.3329
54.8735	0	0
80.5862	38.7541	47.7085
90.2166	2.8438	5.3308
121.535	0	0
0	0	11.8506
0	1.0993	0
0.6489	0	0
1.439	0.9227	0.9002
1.6924	0.9702	0
2.9803	4.8618	1.2851
5.3129	0	0
6.4777	4.3065	0
6.7644	0.9583	1.5344
8.7901	0	0
8.7901	0	0
4.8854	0	0
5.3129	0	4.1342
5.3807	0	0
5.718	0	0
6.7933	0	4.4574
6.8409	0	0
8.4421	0	0
18.2269	0	0
40.5957	0	0
50.3361	0	0
91.1513	0	11.8506
6.8132	1.2544	2.5017
0	2.9598	2.0771
3.7509	3.0621	1.7519
4.2817	4.3971	5.9699
0	4.848	3.7449
2.9803	6.4824	2.5702
12.9554	8.613	0
18.79	13.4165	1.5344
18.6162	13.5832	14.0385
35.976	16.6089	26.1046

## Sheet: Ext_Fig_7g
MACs/microglia				NK/Neutrophils				CD4+				CD8+
1	2	3		1	2	3		1	2	3		1	2	3
233.767	122.243	124.026		30.3838	0	11.8506		0	0	4.1541		4.8854	0	0
55.4697	27.1169	64.4206		77.7325	55.9844	30.252		0	0	16.2491		5.3129	0	4.1342
0	11.839	16.6165		0	6.0776	0		0	0	16.2491		5.3807	0	0
156.855	112.572	99.9177		91.4879	85.7085	54.4967		0	0	0		5.718	0	0
881.129	154.516	189.61		2.9803	4.8618	1.2851		0	0	0		6.7933	0	4.4574
664.431	287.623	308.732		43.1348	25.1094	24.5268		0	0	0		6.8409	0	0
369.229	172.26	141.176		82.0807	51.4221	22.4617		0	0	5.1404		8.4421	0	0
402.688	195.429	275.558		4.2817	1.0993	0		0	0	11.3767		18.2269	0	0
72.9076	61.0793	7.0705		17.1953	6.6902	5.0035		0	4.848	14.9795		40.5957	0	0
64.1605	15.194	0		95.4532	45.9995	21.4822		1.6795	0	0		50.3361	0	0
271.605	103.29	73.3609		31.8239	0	0		2.859	0	0		91.1513	0	11.8506
181.797	262.536	262.161		4.7991	0	0		3.2444	2.5088	0		6.8132	1.2544	2.5017
172.539	130.446	147.161		0	0	3.3329		6.7933	9.3804	4.4574		0	2.9598	2.0771
715.879	426.901	279.367		43.197	26.094	27.1454		6.8766	2.4497	0.876		3.7509	3.0621	1.7519
66.3666	26.3828	19.6155		3.359	0	4.9978		7.1289	0	0		4.2817	4.3971	5.9699
146.322	68.5746	64.4195		4.8854	0	0		10.7043	6.5957	5.1171		0	4.848	3.7449
828.263	457.12	293.079		0	2.8438	0		10.7993	13.047	8.4244		2.9803	6.4824	2.5702
254.591	70.4389	18.157		74.7161	61.9432	43.7135		12.9554	0	6.7227		12.9554	8.613	0
4.7991	2.916	4.3936		0	0	11.3767		12.9554	0	6.7227		18.79	13.4165	1.5344
271.991	66.9717	39.9947		24.2905	9.6959	18.7244		13.8674	11.6215	6.1353		18.6162	13.5832	14.0385
49.393	10.2291	4.2169						15.761	0	0		35.976	16.6089	26.1046
207.346	102.004	88.9244						16.9238	7.7618	9.827
207.346	102.004	88.9244						18.79	5.7499	1.5344
10.0771	0	5.9974						21.523	0	0
10.0771	0	5.9974						26.5644	13.5826	16.5368
14.8656	0	20.2382						37.358	14.4534	8.7427
217.387	200.115	200.585						44.6553	0	3.3329
43.9682	46.4615	45.5688						54.8735	0	0
189.132	108.336	95.7442						80.5862	38.7541	47.7085
135.325	68.2516	82.6276						90.2166	2.8438	5.3308
43.9506	59.8784	49.5419						121.535	0	0
0	24.6972	56.8835
194.324	53.3276	71.1527
118.189	45.6314	38.159
5.3807	0	0
