# Supplementary material for: Cell-intrinsic metabolic phenotypes identified in patients with glioblastoma, using mass spectrometry imaging of 13C-labelled glucose metabolism
Source: Nat Metab. 2025 May 19;7(5):928–39. doi: 10.1038/s42255-025-01293-y (PMC12116388; doi:10.1038/s42255-025-01293-y)
Supplement: Supplementary file 14 — Statistical source data. [file 42255_2025_1293_MOESM14_ESM.xlsx]

## Sheet: Ext_Fig_8a
Glutamine 2c13	Glutamate 2c13	lactate U-13C	Fumarate 2C13	Succinate 2C13	Malate 2C13	Pyruvate 3C13	Cell line
5.13925	19.4724	3841.22	0.00887064	0.00681804	0	36.9412	46
4.00587	26.8446	472.608	0	0	0	12.8355	48
1.10349	6.68675	6257.03	0	0.0102993	0.00593904	60.5645	51
4.28474	27.1229	3892.88	0	0	0.00742137	46.1643	57
1.43943	18.4726	405.963	0	0	0	16.087	58
2.2908	22.4885	527.787	0	0	0	45.0852	58
1.70364	16.2698	3677.4	0	0	0.0298563	60.0764	64
0.401349	19.9852	4076.6	0.00954136	0	0.017357	61.2211	64
2.72991	15.9608	730.331	0	0	0	26.988	66
5.17797	14.798	2174.13	0	0.0178017	0.0188987	29.6344	69
11.6472	25.1513	2971	0.00960649	0.00951795	0	21.4888	69
0.507008	15.1491	3419.54	0.00420464	0.00448786	0.0114851	64.0412	A11
3.50067	13.2455	883.451	0	0	0.0185921	12.3465	AT12
4.58461	23.571	1403.48	0	0	0.0106357	14.1593	AT2
2.55871	15.2316	480.314	0.00942302	0	0.0154525	11.9812	AT20
9.02347	7.37753	1973.32	0	0	0.0121562	45.6072	AT21
13.9587	13.5599	2124.71	0	0.00889028	0.0200725	37.8453	AT21
38.0231	31.9422	3291.37	0.00686988	0.00548644	0.0199867	62.4849	AT21
6.64034	39.3959	3251.36	0	0.0349904	0	38.9093	AT3
4.86799	20.4956	1782.52	0	0.0124308	0	29.2409	AT5C2
1.02122	10.241	5525.22	0.00323438	0.0127629	0	82.9516	AT8C1
0.938091	24.5194	5871.4	0.00459449	0.00903528	0	74.1216	AT8C2
5.84005	23.6754	3572.9	0.00504974	0.00752586	0.0154716	45.3783	AW40
28.9509	40.0947	2579.19	0	0.0100625	0.0742365	32.3432	AW42
3.20327	24.1942	6088.43	0.00557368	0.00695931	0.00711116	72.5717	AW43
1.3766	38.5172	181.579	0	0	0	34.6577	AW47
0.545173	7.50856	3263.85	0	0	0	47.6528	GTP2
2.95169	16.6084	4396.03	0	0.00350398	0.0028521	57.4433	GTP2
3.94669	36.0708	5162.18	0.0187813	0	0	67.0279	GTP2
10.7053	20.1767	2359.71	0	0.0128092	0	38.8525	J20
10.2898	24.4968	2854.58	0	0.0102728	0	29.717	J20
6.94446	36.6381	3895.45	0.012574	0.00957604	0	64.9198	J3T1
5.38701	34.3371	3520.93	0	0	0	66.3957	J3T1b
6.41094	41.1131	3487.1	0	0	0	56.9094	J5T1
23.3347	44.994	2744.06	0	0.0150983	0.0245532	61.926	J5T1b
0.439211	15.8674	3034.93	0.00764293	0	0	26.9489	S2
0.641097	9.976	4976.64	0.00907002	0	0.017177	60.3	S2myc
5.66777	37.5984	1341.9	0	0	0.0105564	74.3005	SP13
0.958815	12.4301	4896.05	0.0110487	0.0110087	0	35.2945	SP20

## Sheet: Ext_Fig_8e
	S2	AT8	AT5
Ki67	0.05	0.06	0.062
	0.067	0.073	0.074
	0.048	0.052	0.043
CC3	0.0159495	0.0243203	0.0190949
	0.0047083	0.0648932	0.00535186
	0.0110364	0.0124579	0.0337091
CD31	0.0302553	0.0223159	0.0247009
	0.0155155	0.0221938	0.0303327
	0.0162712	0.0178224	0.0389888

## Sheet: Ext_Fig_8fgh
		AZD 2014 1um							Gefitinib 1uM							Imatinib 10uM
		Replicates						Mean	Replicates						Mean	Replicates						Mean
AW43		1.11456	1.00142	1.07216	0.606161	0.594726	0.6367	0.837621	0.833774	0.72847	0.732873	0.68162	0.833275	0.711804	0.753636	0.709639	0.725899	0.661053	0.673811	0.711939	0.683071	0.694235
SP20		0.828477	0.836871	0.857208	0.506073	0.556274	0.560571	0.690912	0.777113	0.732643	0.698476	0.724367	0.804861	0.845297	0.763793	0.712293	0.673979	0.66881	0.631802	0.708412	0.697628	0.682154
64		0.936833	0.943673	0.978309	0.81627	0.825544	0.879146	0.896629	1.02147	0.936272	0.935782	0.916366	1.02176	1.03466	0.977718	0.703399	0.660258	0.657615	0.66153	0.675116	0.696225	0.67569
A11		0.818264	0.80512	0.771431	0.492639	0.476635	0.50859	0.645446	0.787779	0.757014	0.599249	0.777037	0.856432	0.840817	0.769721	0.765644	0.686155	0.660928	0.657879	0.6866	0.770212	0.70457
S2		0.802401	0.806363	0.800874	0.442283	0.491012	0.476126	0.63651	0.859544	0.775244	0.695051	0.699318	0.89847	0.866884	0.799085	0.696011	0.594816	0.612362	0.538303	0.574075	0.660787	0.612726
69		1.01312	1.0097	0.989016	0.770428	0.748041	0.757024	0.881222	1.04694	0.962081	0.968385	0.973819	1.02124	1.03208	1.00076	0.788555	0.798247	0.766804	0.79289	0.814778	0.818119	0.796566
57		0.852429	0.879538	0.888093	0.783305	0.798295	0.788909	0.831761	1.05276	0.999034	1.00497	0.944857	1.0395	1.02123	1.01039	0.896114	0.834179	0.878327	0.847456	0.870757	0.930716	0.876258
AT21 1+2		0.732986	0.766387	0.74872	0.630081	0.668617	0.673319	0.703352	0.986701	0.93174	0.906761	0.92528	0.912022	0.939901	0.933734	0.725386	0.714878	0.72593	0.721546	0.71257	0.742411	0.723787
AW40		0.966166	0.976234	0.959309	0.850015	0.868281	0.848067	0.911345	0.982567	0.946187	0.951687	0.951191	0.955207	1.00774	0.965763	0.845501	0.856603	0.846221	0.837499	0.852827	0.898056	0.856118
AT2		0.984083	0.931289	0.959233	0.905961	0.91273	0.94174	0.939173	1.01662	0.951478	0.879723	0.950973	0.808235	0.905217	0.918707	0.836141	0.813921	0.821099	0.827835	0.841062	0.833967	0.829004
GTPMED		0.962393	0.8358	0.860624	0.871245	0.827387	0.818775	0.862704	0.965865	0.956568	1.0144	0.997763	0.931056	0.964999	0.971775	0.843119	0.859457	0.806017	0.810104	0.846779	0.855729	0.836868
